# Supplementary material for: Chromosome-level genome assembly and annotation of the black sea urchin Arbacia lixula (Linnaeus, 1758)
Source: DNA Res. 2024 Jun 22;31(4):dsae020. doi: 10.1093/dnares/dsae020 (PMC11310861; doi:10.1093/dnares/dsae020)
Supplement: dsae020_suppl_Supplementary_Tables_S1-S10 [file dsae020_suppl_supplementary_tables_s1-s10.xlsx]

## Sheet: Table S1
Table S1: Genome size measurements - CytoFlex
date	Organism	used chopping buffer	used fluorecence dye	used reference	genome size reference (Mb)	genome size sample (Mb)	rCV value [%]	average Genomesize (Mb)
12/16/2021	A. lixula	Galbraith	Propidium iodine	CEN	1200	639.81	0.0758	580.21
12/16/2021	A. lixula	Galbraith	Propidium iodine	Cricket	2000	485.81	0.0911
12/17/2021	A. lixula	Galbraith	Propidium iodine	CEN	1200	619	0.0674
12/17/2021	A. lixula	Galbraith	Propidium iodine	Cricket	2000	542.56	0.0554
12/21/2021	A. lixula	Galbraith	Propidium iodine	CEN	1200	618.13	0.0482
12/21/2021	A. lixula	Galbraith	Propidium iodine	Cricket	2000	575.97	0.0697

## Sheet: Table S2
Table S2: summary statistic for the assemblies estimated using Quast
	scaffold_assembly (BEFORE rm dupl)	scaffold_assembly (AFTER rm dupl)	chr level assembly	only_chr
# of sequences:​	2650	2004​	699	22
Total length (nt):​	707218524	607620507​	607914307	586721678
Longest sequence (nt):​	5152802	5152802​	55639544	55639544
Mean sequence length (nt):​	266875	303204​	869691	26669167
Median sequence length (nt):​	121410	134595​	18392	23786446
N50 sequence length (nt):​	594486	671661​	25983638	26445204
L50 sequence count:​	312	238​	10	9
GC-content (%):​	39.34	39.33​	39.33​	39.33​

## Sheet: Table S3
Table S3: BUSCO results using a metazon db
	scaffold_assembly (BEFORE rm dupl)		scaffold_assembly (AFTER rm dupl)		final_assembly		only_chr
	number	%	number	%	number	%	number	%
Complete BUSCOs (C)	937	0.98218	934	0.979036	935	0.980084	930	0.974843
Complete and single-copy BUSCOs (S)	726	0.761006	905	0.948637	911	0.954927	916	0.960168
Complete and duplicated BUSCOs (D)	211	0.221174	29	0.0303983	24	0.0251572	14	0.0146751
Fragmented BUSCOs (F)	10	0.0104822	11	0.0115304	10	0.0104822	11	0.0115304
Missing BUSCOs (M)	7	0.00733753	9	0.00943396	9	0.00943396	13	0.0136268
Total BUSCO groups searched	954		954		954		954

## Sheet: Table S4
Table S4: blastn search of the unplaced scaffolds against nt database
qseqid	sseqid	pident	length	mismatch	gapopen	qstart	qend	query length	query match	% query cover	sstart	send	evalue	bitscore	staxids	Superphylum	Phylum
scaffold_103	gi|2037978106|ref|XM_041601527.1|	83.415	205	27	5	17345	17547	35896	202	0.00562737	1084	885	7.89e-40	183	7654	Deuterostomia	Echinodermata
scaffold_104	gi|1812775969|gb|CP048842.1|	78.03	264	38	13	2833	3081	35623	248	0.00696179	52755695	52755437	2.86e-29	148	29159	Protostomia	Spiralia
scaffold_106	gi|1752349097|ref|XM_030980297.1|	84.354	294	34	10	23164	23447	35043	283	0.00807579	5332	5041	3.43e-68	278	7668	Deuterostomia	Echinodermata
scaffold_107	gi|2037982519|ref|XM_041603837.1|	86.42	243	28	5	16	256	34678	240	0.00692081	5372	5133	3.42e-63	261	7654	Deuterostomia	Echinodermata
scaffold_109	gi|1752381452|ref|XM_030993933.1|	83.786	1326	212	2	15553	16877	34273	1324	0.038631	256	1579	0	1254	7668	Deuterostomia	Echinodermata
scaffold_105	gi|1558075255|gb|MK371209.1|	92.713	247	17	1	5235	5481	35514	246	0.00692685	16135	16380	1.56e-91	355	32630	other
scaffold_111	gi|2037951388|ref|XM_041620719.1|	81.591	440	68	9	33664	34100	34169	436	0.0127601	3824	3395	1.94e-90	351	7654	Deuterostomia	Echinodermata
scaffold_112	gi|2037911711|ref|XM_041610738.1|	82.464	422	52	17	4830	5246	33904	416	0.0122699	1265	1669	6.94e-90	350	7654	Deuterostomia	Echinodermata
scaffold_113	gi|1752383388|ref|XM_011667926.2|	86.538	468	36	9	6392	6850	33841	458	0.0135339	679	230	3.91e-132	490	7668	Deuterostomia	Echinodermata
scaffold_114	gi|2037972881|ref|XM_041598742.1|	85.976	328	38	7	28541	28863	33743	322	0.00954272	2104	1780	3.21e-88	344	7654	Deuterostomia	Echinodermata
scaffold_115	gi|1678055920|dbj|AP019702.1|	79.381	485	90	10	11524	12003	33362	479	0.0143577	4004739	4005218	6.88e-85	333	217070	Bacteria	Pseudomonadota
scaffold_124	gi|1064259490|gb|KX490949.1|	75.402	435	82	15	8483	8897	30410	414	0.0136139	38	467	5.16e-41	187	386	Bacteria	Pseudomonadota
scaffold_173	gi|1012310002|gb|CP012156.1|	78.917	351	72	2	14316	14665	22338	349	0.0156236	1693465	1693116	3.71e-56	237	1690484	Bacteria	Hyphomonadaceae
scaffold_185	gi|1774765296|gb|CP045904.1|	93.048	374	18	7	20681	21048	21653	367	0.0169492	15418848	15418477	2.45e-147	540	217165	Protostomia	Ecdysozoa
scaffold_187	gi|1774765302|gb|CP045910.1|	90.369	488	28	11	16833	17315	21415	482	0.0225076	4119501	4119974	2.34e-172	623	217165	Protostomia	Ecdysozoa
scaffold_212	gi|2063800626|emb|OU343000.1|	87.398	246	29	2	8226	8470	19855	244	0.0122891	19865103	19865347	1.5e-69	281	88925	Protostomia	Spiralia
scaffold_218	gi|1774765302|gb|CP045910.1|	90.147	477	27	8	1480	1939	19537	459	0.0234939	4119501	4119974	2.78e-166	603	217165	Protostomia	Ecdysozoa
scaffold_219	gi|1558075255|gb|MK371209.1|	93.117	247	16	1	14474	14720	19518	246	0.0126038	16380	16135	1.84e-93	361	32630	other
scaffold_227	gi|1774765302|gb|CP045910.1|	91.639	299	18	5	8670	8961	19291	291	0.0150848	4119501	4119799	2.31e-107	407	217165	Protostomia	Ecdysozoa
scaffold_241	gi|1774765296|gb|CP045904.1|	93.617	376	19	3	18266	18640	18860	374	0.0198303	15418477	15418848	2.12e-152	556	217165	Protostomia	Ecdysozoa
scaffold_274	gi|270504784|gb|CP001814.1|	84.247	146	21	2	6202	6346	18138	144	0.00793913	2539536	2539680	2.43e-27	141	479432	Bacteria	Actinomycetota
scaffold_281	gi|1435235387|dbj|AP018827.1|	78.306	484	95	9	15384	15862	17961	478	0.0266132	1034512	1034990	2.9e-76	303	78587	Bacteria	Pseudomonadota
scaffold_29	gi|1774765282|gb|CP045890.1|	90.282	710	43	12	20580	21274	348526	694	0.00199124	29521575	29520877	0	905	217165	Protostomia	Ecdysozoa
scaffold_296	gi|1236408840|gb|CP022928.1|	79.002	2986	489	94	1314	4215	17513	2901	0.165648	59426	62357	0	1914	1963034	Bacteria	Mycoplasmatota
scaffold_297	gi|1774765302|gb|CP045910.1|	92.259	478	28	6	8256	8731	17330	475	0.0274091	4119501	4119971	0	669	217165	Protostomia	Ecdysozoa
scaffold_311	gi|1777376490|emb|LR736848.1|	81.957	787	131	11	15387	16164	16845	777	0.0461264	355512	356296	0	656	6579	Protostomia	Spiralia
scaffold_336	gi|1774765302|gb|CP045910.1|	86.709	474	31	14	13751	14202	15907	451	0.0283523	4119511	4119974	1.1e-134	497	217165	Protostomia	Ecdysozoa
scaffold_34	gi|1558075255|gb|MK371209.1|	92.531	241	17	1	68731	68971	124978	240	0.00192034	16380	16141	1.19e-87	344	32630	other
scaffold_397	gi|1774765302|gb|CP045910.1|	89.623	318	15	5	1684	1998	13941	314	0.0225235	4119231	4118929	6.04e-102	388	217165	Protostomia	Ecdysozoa
scaffold_40	gi|1558075255|gb|MK371209.1|	98.473	131	1	1	93655	93785	93901	130	0.00138444	16251	16380	2.61e-53	230	32630	other
scaffold_405	gi|1558073877|gb|MK371207.1|	85.294	306	36	6	5575	5877	13568	302	0.0222583	33084	33383	1.69e-77	307	32630	other
scaffold_412	gi|1774765302|gb|CP045910.1|	94.358	514	26	3	11888	12400	13396	512	0.0382204	4119488	4119999	0	785	217165	Protostomia	Ecdysozoa
scaffold_434	gi|1890494140|gb|CP050293.1|	71.861	661	166	20	11808	12458	12715	650	0.0511207	2807887	2807237	6.04e-37	172	381	Bacteria	Pseudomonadota
scaffold_447	gi|2080964582|ref|XM_043020045.1|	84.27	178	28	0	8946	9123	12223	177	0.0144809	339	516	1.61e-37	174	27405	Protostomia	Ecdysozoa
scaffold_450	gi|1774765285|gb|CP045893.1|	88.483	547	34	7	1695	2234	12101	539	0.0445418	6560521	6561045	6.1e-176	634	217165	Protostomia	Ecdysozoa
scaffold_487	gi|292663142|gb|CP001751.1|	81.026	195	31	3	4079	4270	10526	191	0.0181455	1373537	1373346	2.34e-30	150	488538	Bacteria	Pseudomonadota
scaffold_53	gi|1774765296|gb|CP045904.1|	91.909	482	28	5	36474	36954	74190	480	0.00646987	15418848	15418377	0	664	217165	Protostomia	Ecdysozoa
scaffold_532	gi|1558075255|gb|MK371209.1|	93.117	247	16	1	8466	8712	8770	246	0.0280502	16135	16380	8.27e-94	361	32630	other
scaffold_116	gi|1752364890|ref|XM_030986873.1|	85.249	2949	422	10	16819	19762	32923	2943	0.0893904	5837	2897	0	3024	7668	Deuterostomia	Echinodermata
scaffold_117	gi|2037952729|ref|XM_041621451.1|	96.094	128	3	2	16316	16443	32662	127	0.00388831	4439	4314	4.26e-47	207	7654	Deuterostomia	Echinodermata
scaffold_119	gi|2037984539|ref|XM_041604909.1|	77.228	303	57	10	1881	2177	32299	296	0.00916437	7950	7654	7.15e-35	167	7654	Deuterostomia	Echinodermata
scaffold_120	gi|1752349942|ref|XM_030980646.1|	79.352	586	84	15	28251	28814	32097	563	0.0175406	1	571	3.01e-98	377	7668	Deuterostomia	Echinodermata
scaffold_121	gi|2037982519|ref|XM_041603837.1|	87.739	261	26	4	130	388	31629	258	0.00815707	5390	5134	6.61e-75	300	7654	Deuterostomia	Echinodermata
scaffold_122	gi|2037978700|ref|XM_041601829.1|	83.92	199	20	8	25521	25719	31490	198	0.00628771	4471	4657	8.95e-39	180	7654	Deuterostomia	Echinodermata
scaffold_54	gi|1774765288|gb|CP045896.1|	88.215	297	22	7	2013	2308	68297	295	0.00431937	26214692	26214976	2.34e-87	342	217165	Protostomia	Ecdysozoa
scaffold_55	gi|957851868|ref|XM_014820629.1|	90.476	924	60	3	50991	51886	67926	895	0.0131761	1813	890	0	1194	37621	Protostomia	Ecdysozoa
scaffold_566	gi|114339016|gb|CP000449.1|	77.76	1223	243	23	1403	2613	7308	1210	0.165572	1973222	1972017	0	725	394221	Bacteria	Pseudomonadota
scaffold_123	gi|1752375250|ref|XM_030991386.1|	83.439	157	24	2	8096	8252	31076	156	0.00501995	4870	4716	3.22e-28	145	7668	Deuterostomia	Echinodermata
scaffold_568	gi|1243893249|gb|CP023410.1|	75.874	286	61	8	312	593	7199	281	0.0390332	2914056	2913775	3.46e-27	139	1502	Bacteria	Bacillota
scaffold_126	gi|1723017412|emb|LR699094.1|	91.304	230	18	2	7728	7955	30014	227	0.00756314	3262874	3263103	8.06e-79	313	7604	Deuterostomia	Echinodermata
scaffold_128	gi|2037959628|ref|XM_041625209.1|	87.342	237	17	5	4613	4849	29865	236	0.00790223	2880	2657	1.06e-62	259	7654	Deuterostomia	Echinodermata
scaffold_130	gi|1408507797|ref|XM_025281650.1|	90.26	154	11	4	26119	26269	29575	150	0.00507185	1822	1670	2.32e-44	198	89462	Deuterostomia	Chordata
scaffold_133	gi|2038006861|ref|XM_041616711.1|	87.625	1996	244	1	12287	14282	29187	1995	0.0683523	1993	1	0	2314	7654	Deuterostomia	Echinodermata
scaffold_134	gi|1695378335|emb|LR597480.1|	88.928	1716	187	3	17249	18962	29032	1713	0.0590039	39134911	39133197	0	2113	375764	Deuterostomia	Chordata
scaffold_59	gi|1948568257|gb|CP065991.1|	73.028	1179	292	23	16431	17596	64290	1165	0.018121	814860	816025	2.16e-102	392	729	Bacteria	Pseudomonadota
scaffold_624	gi|1774765297|gb|CP045905.1|	89.905	317	20	5	512	822	5000	310	0.062	6170059	6169749	3.58e-105	398	217165	Protostomia	Ecdysozoa
scaffold_136	gi|2037960024|ref|XM_041625421.1|	97.219	1510	32	4	17325	18827	28169	1502	0.053321	39	1545	0	2547	7654	Deuterostomia	Echinodermata
scaffold_626	gi|1558073877|gb|MK371207.1|	86.154	325	35	6	9	333	50000	324	0.00648	37554	37240	1.71e-87	342	32630	other
scaffold_640	gi|1774765282|gb|CP045890.1|	87.952	249	22	7	74496	74738	125000	242	0.001936	29515593	29515347	2.04e-70	287	217165	Protostomia	Ecdysozoa
scaffold_690	gi|1774765291|gb|CP045899.1|	92.29	428	26	5	54197	54623	125000	426	0.003408	3957991	3957570	6.4e-165	601	217165	Protostomia	Ecdysozoa
scaffold_139	gi|1695378258|emb|LR597455.1|	89.677	155	12	2	6252	6405	27636	153	0.00553626	14887349	14887198	2.8e-43	195	181472	Deuterostomia	Chordata
scaffold_141	gi|2037951388|ref|XM_041620719.1|	80.392	510	79	17	19396	19900	27544	504	0.018298	3845	3352	1.56e-95	368	7654	Deuterostomia	Echinodermata
scaffold_143	gi|1752404789|ref|XM_030974737.1|	88.125	160	13	4	1244	1403	27055	159	0.00587692	1875	2028	1.65e-40	185	7668	Deuterostomia	Echinodermata
scaffold_144	gi|2037970040|ref|XR_005968743.1|	77.624	362	66	12	10863	11220	26831	357	0.0133055	2225	2575	1.26e-46	206	7654	Deuterostomia	Echinodermata
scaffold_145	gi|1752404789|ref|XM_030974737.1|	87.302	189	18	4	3770	3958	26370	188	0.00712931	2057	1875	2.66e-48	211	7668	Deuterostomia	Echinodermata
scaffold_146	gi|2037951388|ref|XM_041620719.1|	82.075	424	64	10	11678	12098	26233	420	0.0160104	3402	3816	1.49e-90	351	7654	Deuterostomia	Echinodermata
scaffold_147	gi|1752349227|ref|XM_030980346.1|	85.43	151	21	1	21892	22041	26118	149	0.00570488	6463	6313	1.25e-31	156	7668	Deuterostomia	Echinodermata
scaffold_148	gi|1752398256|ref|XM_788449.5|	77.649	1548	329	14	4594	6132	26099	1538	0.0589295	102	1641	0	926	7668	Deuterostomia	Echinodermata
scaffold_152	gi|2038001407|ref|XM_041613864.1|	83.988	331	40	7	6879	7199	25829	320	0.0123892	2516	2189	1.16e-76	305	7654	Deuterostomia	Echinodermata
scaffold_156	gi|2038001407|ref|XM_041613864.1|	82.021	584	75	20	5382	5954	24921	572	0.0229525	1952	2516	3.75e-126	470	7654	Deuterostomia	Echinodermata
scaffold_157	gi|2037952729|ref|XM_041621451.1|	97.619	168	3	1	7023	7190	24854	167	0.00671924	4273	4439	4.04e-71	287	7654	Deuterostomia	Echinodermata
scaffold_161	gi|2037956675|ref|XM_041623604.1|	86.73	211	25	2	23553	23762	23762	209	0.00879556	1437	1229	1.84e-54	231	7654	Deuterostomia	Echinodermata
scaffold_162	gi|2037996217|ref|XM_041611081.1|	92.78	554	15	4	14801	15329	23367	528	0.022596	105	658	0	778	7654	Deuterostomia	Echinodermata
scaffold_163	gi|1723017437|emb|LR699096.1|	87.05	139	17	1	4618	4756	23355	138	0.0059088	16885943	16885806	1.12e-31	156	7604	Deuterostomia	Echinodermata
scaffold_164	gi|1752364274|ref|XM_030986602.1|	81.532	222	37	4	11549	11768	23355	219	0.00937701	2357	2576	6.63e-39	180	7668	Deuterostomia	Echinodermata
scaffold_166	gi|2037969000|ref|XM_041596483.1|	88.971	136	15	0	10953	11088	23040	135	0.00585938	297	432	1.42e-35	169	7654	Deuterostomia	Echinodermata
scaffold_171	gi|2037954048|ref|XM_041622175.1|	89.202	213	15	6	16361	16569	22397	208	0.00928696	2903	2695	7.94e-63	259	7654	Deuterostomia	Echinodermata
scaffold_177	gi|2037976397|ref|XM_041600618.1|	85.517	145	15	6	14158	14299	21926	141	0.00643072	2729	2870	6.32e-29	147	7654	Deuterostomia	Echinodermata
scaffold_178	gi|2076208747|emb|OU452220.1|	87.795	508	51	7	10910	11415	21907	505	0.023052	15442784	15442286	1.13e-160	584	7609	Deuterostomia	Echinodermata
scaffold_179	gi|1756853891|ref|XM_014308849.2|	88.462	208	24	0	1182	1389	21853	207	0.00947238	6733	6940	1.3e-60	252	48883	Deuterostomia	Chordata
scaffold_181	gi|2038006007|ref|XM_041616265.1|	80.498	241	39	5	14859	15094	21838	235	0.0107611	3156	3393	2.23e-38	178	7654	Deuterostomia	Echinodermata
scaffold_182	gi|2076208766|emb|OU452239.1|	83.969	524	75	8	11802	12320	21808	518	0.0237528	5709969	5709450	1.95e-133	494	7609	Deuterostomia	Echinodermata
scaffold_184	gi|1752355290|ref|XM_030982894.1|	81.41	468	83	4	3961	4426	21755	465	0.0213744	2027	2492	5.68e-99	379	7668	Deuterostomia	Echinodermata
scaffold_189	gi|974030784|gb|KT381970.1|	89.362	141	15	0	8629	8769	21254	140	0.006587	4495	4355	2.17e-38	178	7656	Deuterostomia	Echinodermata
scaffold_192	gi|2037961878|ref|XM_041626406.1|	86.813	182	18	3	18736	18917	21048	181	0.00859939	6409	6234	1.65e-44	198	7654	Deuterostomia	Echinodermata
scaffold_193	gi|2037956675|ref|XM_041623604.1|	87.773	229	28	0	14769	14997	21047	228	0.0108329	1437	1209	1.24e-65	268	7654	Deuterostomia	Echinodermata
scaffold_194	gi|1752420213|emb|LR722983.1|	92.784	97	4	3	7010	7106	20877	96	0.00459836	61989925	61989832	3.62e-26	137	390379	Deuterostomia	Chordata
scaffold_195	gi|509392265|gb|KC699522.1|	100	325	0	0	5579	5903	20870	324	0.0155247	1	325	1.07e-165	601	7640	Deuterostomia	Echinodermata
scaffold_197	gi|2037962554|ref|XM_041626773.1|	86.473	207	28	0	18526	18732	20769	206	0.00991863	1713	1507	2.08e-53	228	7654	Deuterostomia	Echinodermata
scaffold_199	gi|1723018273|emb|LR699112.1|	80.303	264	44	5	2341	2597	20462	256	0.012511	10945903	10946165	7.46e-43	193	7604	Deuterostomia	Echinodermata
scaffold_203	gi|1752375250|ref|XM_030991386.1|	86.55	171	21	2	16138	16308	20207	170	0.00841293	4872	4704	3.43e-41	187	7668	Deuterostomia	Echinodermata
scaffold_206	gi|1752404789|ref|XM_030974737.1|	90.625	192	14	3	12674	12865	20046	191	0.00952809	2062	1875	1.19e-60	252	7668	Deuterostomia	Echinodermata
scaffold_207	gi|1723017412|emb|LR699094.1|	92.377	223	15	2	10841	11061	20041	220	0.0109775	3262881	3263103	4.16e-80	316	7604	Deuterostomia	Echinodermata
scaffold_208	gi|2037975832|ref|XM_041600311.1|	77.258	299	52	10	16736	17030	20016	294	0.0146882	1877	2163	2.06e-33	161	7654	Deuterostomia	Echinodermata
scaffold_214	gi|2037954041|ref|XR_005971552.1|	86.631	374	36	8	9954	10317	19671	363	0.0184536	1804	1435	1.1e-105	401	7654	Deuterostomia	Echinodermata
scaffold_220	gi|1811248753|dbj|AP022706.1|	86.829	205	25	2	3931	4134	19518	203	0.0104007	25077698	25077901	1.95e-53	228	160734	Deuterostomia	Chordata
scaffold_224	gi|1752382643|ref|XM_030994492.1|	83.475	236	36	2	14025	14260	19437	235	0.0120903	9834	9602	4.21e-50	217	7668	Deuterostomia	Echinodermata
scaffold_226	gi|2037961878|ref|XM_041626406.1|	89.116	147	15	1	7069	7215	19299	146	0.00756516	6252	6397	1.52e-39	182	7654	Deuterostomia	Echinodermata
scaffold_23	gi|2038004171|ref|XM_041615328.1|	92.786	2717	179	10	203846	206553	406752	2707	0.00665516	1	2709	0	3916	7654	Deuterostomia	Echinodermata
scaffold_231	gi|1723017409|emb|LR699092.1|	85.027	187	21	5	17913	18097	19161	184	0.00960284	16371742	16371923	4.21e-40	183	7604	Deuterostomia	Echinodermata
scaffold_235	gi|2037937711|ref|XM_041617917.1|	87.892	223	25	2	2	224	19051	222	0.0116529	3042	2822	1.88e-63	261	7654	Deuterostomia	Echinodermata
scaffold_236	gi|2037961878|ref|XM_041626406.1|	91.358	162	13	1	3038	3199	18977	161	0.00848395	6397	6237	3.17e-51	220	7654	Deuterostomia	Echinodermata
scaffold_238	gi|1723017410|emb|LR699093.1|	81.271	299	18	17	9454	9716	18907	262	0.0138573	22482918	22482622	2.46e-47	207	7604	Deuterostomia	Echinodermata
scaffold_24	gi|1752409665|ref|XM_030976662.1|	81.783	4452	746	45	116988	121393	595521	4405	0.00739688	1184	5616	0	3668	7668	Deuterostomia	Echinodermata
scaffold_242	gi|2037992114|ref|XM_041608943.1|	94.167	120	6	1	12109	12228	18835	119	0.00631802	3561	3679	1.49e-39	182	7654	Deuterostomia	Echinodermata
scaffold_243	gi|2037977410|ref|XM_041601162.1|	89.441	161	17	0	11443	11603	18827	160	0.00849843	6059	5899	3.17e-46	204	7654	Deuterostomia	Echinodermata
scaffold_246	gi|1752407809|ref|XM_030975877.1|	85.54	491	58	10	4477	4957	18777	480	0.0255632	52	539	1e-135	501	7668	Deuterostomia	Echinodermata
scaffold_25	gi|2038006693|ref|XM_041616617.1|	86.279	860	115	1	227628	228484	411807	856	0.00207864	860	1	0	931	7654	Deuterostomia	Echinodermata
scaffold_250	gi|2037974175|ref|XM_041599435.1|	82.099	324	43	9	7024	7333	18696	309	0.0165276	2714	2392	5.12e-64	263	7654	Deuterostomia	Echinodermata
scaffold_253	gi|2037972881|ref|XM_041598742.1|	83.841	328	39	8	5814	6130	18626	316	0.0169655	2104	1780	3.89e-75	300	7654	Deuterostomia	Echinodermata
scaffold_255	gi|1752389942|ref|XM_030997621.1|	83.974	156	23	2	9200	9355	18598	155	0.00833423	4447	4600	1.49e-29	148	7668	Deuterostomia	Echinodermata
scaffold_256	gi|2037951388|ref|XM_041620719.1|	78.974	585	91	25	2383	2958	18581	575	0.0309456	3845	3284	2.92e-96	370	7654	Deuterostomia	Echinodermata
scaffold_26	gi|1695378292|emb|LR597463.1|	88.966	1731	187	4	239242	240970	361753	1728	0.00477674	56976573	56978301	0	2135	375764	Deuterostomia	Chordata
scaffold_260	gi|2037963773|ref|XM_041627405.1|	88.112	143	16	1	5949	6091	18456	142	0.00769397	2511	2652	1.13e-35	169	7654	Deuterostomia	Echinodermata
scaffold_261	gi|2037982519|ref|XM_041603837.1|	82.575	637	75	22	277	911	18434	634	0.034393	5736	5134	4.51e-144	529	7654	Deuterostomia	Echinodermata
scaffold_263	gi|2037951388|ref|XM_041620719.1|	80.943	509	77	15	11426	11929	18392	503	0.0273488	3352	3845	1.03e-100	385	7654	Deuterostomia	Echinodermata
scaffold_265	gi|1752349227|ref|XM_030980346.1|	85.882	170	22	2	11495	11663	18381	168	0.00913987	6471	6303	5.22e-39	180	7668	Deuterostomia	Echinodermata
scaffold_266	gi|2037951388|ref|XM_041620719.1|	81.775	417	66	6	17693	18106	18378	413	0.0224725	3398	3807	2.26e-87	340	7654	Deuterostomia	Echinodermata
scaffold_267	gi|1752349942|ref|XM_030980646.1|	79.01	586	86	15	24	587	18361	563	0.0306628	1	571	3.73e-95	366	7668	Deuterostomia	Echinodermata
scaffold_269	gi|2037982519|ref|XM_041603837.1|	90.278	288	25	3	199	484	18287	285	0.0155848	5420	5134	2.22e-97	374	7654	Deuterostomia	Echinodermata
scaffold_27	gi|2037956775|ref|XM_041623661.1|	81.745	619	85	16	15272	15876	71768	604	0.00841601	1620	1016	2.31e-132	492	7654	Deuterostomia	Echinodermata
scaffold_271	gi|585717205|ref|XM_006825595.1|	90.598	117	11	0	2910	3026	18226	116	0.00636453	362	478	8.72e-32	156	10224	Deuterostomia	Hemichordata
scaffold_275	gi|1752404789|ref|XM_030974737.1|	90.104	192	15	4	2023	2214	18133	191	0.0105333	1875	2062	5e-59	246	7668	Deuterostomia	Echinodermata
scaffold_279	gi|2037936702|ref|XM_041617366.1|	90.465	430	22	10	4258	4672	18029	414	0.022963	426	1	3.39e-150	549	7654	Deuterostomia	Echinodermata
scaffold_28	gi|2037982519|ref|XM_041603837.1|	88.123	261	25	4	14327	14585	48941	258	0.00527165	5390	5134	2.2e-76	305	7654	Deuterostomia	Echinodermata
scaffold_285	gi|1752349942|ref|XM_030980646.1|	79.01	586	86	15	3823	4386	17834	563	0.0315689	571	1	3.62e-95	366	7668	Deuterostomia	Echinodermata
scaffold_287	gi|2037978354|ref|XM_041601661.1|	85.54	657	95	0	6667	7323	17828	656	0.0367961	709	53	0	688	7654	Deuterostomia	Echinodermata
scaffold_291	gi|2037951388|ref|XM_041620719.1|	78.384	458	73	18	14432	14871	17723	439	0.0247701	3844	3395	2.24e-67	274	7654	Deuterostomia	Echinodermata
scaffold_294	gi|1752404789|ref|XM_030974737.1|	88.542	192	18	4	2371	2562	17583	191	0.0108628	1875	2062	4.89e-54	230	7668	Deuterostomia	Echinodermata
scaffold_295	gi|2037970040|ref|XR_005968743.1|	78.552	373	65	12	15280	15648	17544	368	0.0209758	2577	2216	1.36e-54	231	7654	Deuterostomia	Echinodermata
scaffold_298	gi|2037959628|ref|XM_041625209.1|	87.773	229	19	6	8576	8801	17308	225	0.0129998	2658	2880	6.14e-63	259	7654	Deuterostomia	Echinodermata
scaffold_30	gi|2037970204|ref|XM_041597089.1|	85.235	447	45	4	10030	10457	260667	427	0.00163811	5754	6198	3.08e-116	440	7654	Deuterostomia	Echinodermata
scaffold_304	gi|2037924848|ref|XM_041618183.1|	89.091	165	15	3	9600	9764	17028	164	0.0096312	8479	8640	1.03e-45	202	7654	Deuterostomia	Echinodermata
scaffold_31	gi|1752340704|ref|XM_030999474.1|	82.541	4462	737	31	120034	124466	172655	4432	0.0256697	10751	6303	0	3886	7668	Deuterostomia	Echinodermata
scaffold_310	gi|2037981527|ref|XM_041603309.1|	98.131	107	1	1	7713	7818	16848	105	0.00623219	5203	5097	1.03e-40	185	7654	Deuterostomia	Echinodermata
scaffold_312	gi|1752403061|ref|XM_003723836.3|	85.714	133	19	0	5916	6048	16829	132	0.0078436	2737	2869	2.25e-27	141	7668	Deuterostomia	Echinodermata
scaffold_313	gi|1752404789|ref|XM_030974737.1|	89.583	192	16	3	5291	5482	16662	191	0.0114632	1875	2062	2.14e-57	241	7668	Deuterostomia	Echinodermata
scaffold_314	gi|1752362372|ref|XM_030985859.1|	91.837	196	16	0	1371	1566	16653	195	0.0117096	167	362	2.11e-67	274	7668	Deuterostomia	Echinodermata
scaffold_317	gi|1752403836|ref|XM_791008.5|	86.614	127	14	3	539	663	16467	124	0.00753021	2780	2905	2.85e-26	137	7668	Deuterostomia	Echinodermata
scaffold_318	gi|2037997635|ref|XM_041611852.1|	81.02	490	52	17	3714	4175	16362	461	0.028175	2746	2270	9.3e-91	351	7654	Deuterostomia	Echinodermata
scaffold_319	gi|2037971738|ref|XM_041598135.1|	99.606	1014	4	0	10769	11782	16349	1013	0.061961	1360	347	0	1851	7654	Deuterostomia	Echinodermata
scaffold_32	gi|1752409665|ref|XM_030976662.1|	81.783	4452	746	45	108822	113227	170704	4405	0.0258049	1184	5616	0	3668	7668	Deuterostomia	Echinodermata
scaffold_320	gi|2037974865|ref|XM_041599798.1|	90.476	273	25	1	14572	14844	16347	272	0.0166391	4327	4598	5.55e-93	359	7654	Deuterostomia	Echinodermata
scaffold_323	gi|974030784|gb|KT381970.1|	87.333	150	18	1	7621	7769	16271	148	0.00909594	4503	4354	2.78e-36	171	7656	Deuterostomia	Echinodermata
scaffold_326	gi|82706209|gb|DQ286751.1|	77.015	918	194	10	2237	3150	16201	913	0.0563545	320	1224	1.44e-138	510	7668	Deuterostomia	Echinodermata
scaffold_327	gi|2037958012|ref|XM_041624344.1|	80.078	256	39	10	5850	6100	16186	250	0.0154454	3194	2946	4.59e-39	180	7654	Deuterostomia	Echinodermata
scaffold_328	gi|2037979347|ref|XM_041602167.1|	88.69	168	15	3	4275	4438	16137	163	0.010101	1662	1495	9.78e-46	202	7654	Deuterostomia	Echinodermata
scaffold_33	gi|1752409665|ref|XM_030976662.1|	81.783	4452	746	45	37484	41889	126450	4405	0.0348359	5616	1184	0	3668	7668	Deuterostomia	Echinodermata
scaffold_332	gi|1752402554|ref|XM_030973838.1|	88.931	262	23	3	3083	3339	15989	256	0.016011	2402	2662	9.22e-81	318	7668	Deuterostomia	Echinodermata
scaffold_337	gi|1752380368|ref|XM_030993438.1|	85.6	250	36	0	14927	15176	15895	249	0.0156653	1026	777	4.35e-64	263	7668	Deuterostomia	Echinodermata
scaffold_341	gi|1752364274|ref|XM_030986602.1|	82.883	222	34	4	11749	11968	15760	219	0.0138959	2357	2576	4.44e-44	196	7668	Deuterostomia	Echinodermata
scaffold_342	gi|2037961878|ref|XM_041626406.1|	89.697	165	16	1	13613	13777	15725	164	0.0104293	6406	6243	5.69e-48	209	7654	Deuterostomia	Echinodermata
scaffold_345	gi|2037982519|ref|XM_041603837.1|	87.931	290	29	5	10865	11149	15648	284	0.0181493	5134	5422	2.49e-86	337	7654	Deuterostomia	Echinodermata
scaffold_346	gi|2037976397|ref|XM_041600618.1|	85.811	148	16	4	2470	2614	15638	144	0.00920834	2835	2690	9.68e-31	152	7654	Deuterostomia	Echinodermata
scaffold_347	gi|1752367489|ref|XM_030987985.1|	83.544	158	16	8	13354	13505	15591	151	0.00968507	2784	2631	7.51e-27	139	7668	Deuterostomia	Echinodermata
scaffold_348	gi|1752404789|ref|XM_030974737.1|	85.787	197	20	7	8161	8352	15571	191	0.0122664	2066	1873	9.43e-46	202	7668	Deuterostomia	Echinodermata
scaffold_35	gi|2037986105|ref|XM_041605751.1|	79.984	1274	251	3	34560	35833	121410	1273	0.0104851	1351	2620	0	937	7654	Deuterostomia	Echinodermata
scaffold_352	gi|2037961878|ref|XM_041626406.1|	90.909	121	9	2	11921	12041	15374	120	0.00780539	6411	6293	1.58e-33	161	7654	Deuterostomia	Echinodermata
scaffold_356	gi|1752389508|ref|XM_030997444.1|	96.649	776	18	2	12912	13687	15230	775	0.0508864	1434	667	0	1282	7668	Deuterostomia	Echinodermata
scaffold_359	gi|2037978106|ref|XM_041601527.1|	83.824	204	26	7	14802	15003	15107	201	0.0133051	1083	885	2.56e-41	187	7654	Deuterostomia	Echinodermata
scaffold_36	gi|2037986209|ref|XM_041605810.1|	94.92	1949	81	8	108452	110383	120527	1931	0.0160213	2776	829	0	3035	7654	Deuterostomia	Echinodermata
scaffold_360	gi|2037982519|ref|XM_041603837.1|	88.776	294	22	8	503	790	15102	287	0.0190041	5422	5134	3.09e-90	350	7654	Deuterostomia	Echinodermata
scaffold_361	gi|2037976372|ref|XR_005969098.1|	86.131	411	55	2	9131	9540	15070	409	0.02714	1172	763	4.94e-118	442	7654	Deuterostomia	Echinodermata
scaffold_364	gi|2037982519|ref|XM_041603837.1|	90.345	290	25	3	12062	12349	15043	287	0.0190786	5422	5134	1.41e-98	377	7654	Deuterostomia	Echinodermata
scaffold_366	gi|2037956675|ref|XM_041623604.1|	84.716	229	32	3	10112	10337	15033	225	0.0149671	1209	1437	5.4e-53	226	7654	Deuterostomia	Echinodermata
scaffold_368	gi|2037956675|ref|XM_041623604.1|	87.117	163	20	1	2925	3087	14965	162	0.0108253	1276	1437	3.28e-40	183	7654	Deuterostomia	Echinodermata
scaffold_37	gi|2076208747|emb|OU452220.1|	88.534	846	87	7	101026	101869	117366	843	0.00718266	15441947	15442784	0	1016	7609	Deuterostomia	Echinodermata
scaffold_370	gi|509392307|gb|KC699525.1|	89.944	179	17	1	5426	5603	14932	177	0.0118537	439	261	4.15e-54	230	7640	Deuterostomia	Echinodermata
scaffold_372	gi|2037951388|ref|XM_041620719.1|	80.943	509	76	17	13400	13902	14909	502	0.0336709	3352	3845	3.01e-100	383	7654	Deuterostomia	Echinodermata
scaffold_375	gi|2037969114|ref|XM_041596541.1|	92.195	205	11	3	1122	1321	14715	199	0.0135236	1775	1979	8.6e-71	285	7654	Deuterostomia	Echinodermata
scaffold_376	gi|2038007486|ref|XM_041617025.1|	91.304	207	18	0	4365	4571	14633	206	0.0140778	15850	15644	3.08e-70	283	7654	Deuterostomia	Echinodermata
scaffold_38	gi|2076208750|emb|OU452223.1|	80.479	1086	191	8	30323	31406	105359	1083	0.0102791	7406856	7405790	0	811	7609	Deuterostomia	Echinodermata
scaffold_380	gi|2038001407|ref|XM_041613864.1|	83.559	517	65	12	5271	5777	14470	506	0.0349689	2458	1952	2.81e-125	466	7654	Deuterostomia	Echinodermata
scaffold_381	gi|1752349227|ref|XM_030980346.1|	85.294	170	25	0	7951	8120	14440	169	0.0117036	6470	6301	5.3e-38	176	7668	Deuterostomia	Echinodermata
scaffold_39	gi|1695378292|emb|LR597463.1|	88.751	1698	188	3	53649	55344	98650	1695	0.017182	56976599	56978295	0	2074	375764	Deuterostomia	Chordata
scaffold_390	gi|2037954048|ref|XM_041622175.1|	92.558	215	10	4	750	961	14180	211	0.0148801	2906	2695	2.29e-76	303	7654	Deuterostomia	Echinodermata
scaffold_392	gi|2038001407|ref|XM_041613864.1|	82.783	575	66	22	10750	11301	14096	551	0.0390891	1952	2516	2.72e-130	483	7654	Deuterostomia	Echinodermata
scaffold_393	gi|2037971182|ref|XM_041597839.1|	96.692	393	7	2	12216	12604	14027	388	0.0276609	391	1	2.52e-180	649	7654	Deuterostomia	Echinodermata
scaffold_398	gi|1752404453|ref|XM_030974605.1|	82.869	251	39	3	10364	10612	13859	248	0.0178945	370	122	6.44e-52	222	7668	Deuterostomia	Echinodermata
scaffold_401	gi|1752402554|ref|XM_030973838.1|	88.258	264	23	5	12670	12928	13691	258	0.0188445	2402	2662	4.75e-78	309	7668	Deuterostomia	Echinodermata
scaffold_402	gi|2038004640|ref|XR_005970913.1|	88.108	185	13	6	1166	1341	13676	175	0.0127961	289	105	1.38e-48	211	7654	Deuterostomia	Echinodermata
scaffold_41	gi|2037974046|ref|XM_041599368.1|	83.439	314	40	6	40701	41005	92433	304	0.00328887	2627	2937	7e-69	281	7654	Deuterostomia	Echinodermata
scaffold_418	gi|2037975832|ref|XM_041600311.1|	77.857	280	54	7	1284	1562	13155	278	0.0211326	2163	1891	2.91e-35	167	7654	Deuterostomia	Echinodermata
scaffold_42	gi|1752373097|ref|XM_030990434.1|	81.942	1473	234	21	48366	49827	85123	1461	0.0171634	2855	1404	0	1218	7668	Deuterostomia	Echinodermata
scaffold_421	gi|2037982519|ref|XM_041603837.1|	84.765	361	28	14	7952	8309	13123	357	0.0272041	5736	5400	2.09e-86	337	7654	Deuterostomia	Echinodermata
scaffold_423	gi|2037968153|ref|XR_005972169.1|	88.889	135	12	2	4401	4535	13078	134	0.0102462	2928	2797	3.74e-34	163	7654	Deuterostomia	Echinodermata
scaffold_43	gi|2037982519|ref|XM_041603837.1|	84.746	354	29	12	27356	27706	84735	350	0.00413052	5405	5736	6.29e-84	331	7654	Deuterostomia	Echinodermata
scaffold_433	gi|1752349227|ref|XM_030980346.1|	83.444	151	25	0	4812	4962	12718	150	0.0117943	6463	6313	1.7e-27	141	7668	Deuterostomia	Echinodermata
scaffold_435	gi|2037924848|ref|XM_041618183.1|	87.73	163	20	0	8079	8241	12669	162	0.0127871	8478	8640	1.66e-42	191	7654	Deuterostomia	Echinodermata
scaffold_44	gi|2037976372|ref|XR_005969098.1|	84.578	415	58	6	63552	63965	83621	413	0.00493895	1172	763	1e-106	407	7654	Deuterostomia	Echinodermata
scaffold_449	gi|1752346495|ref|XM_777466.5|	93.939	99	6	0	6533	6631	12196	98	0.00803542	564	466	2.71e-30	150	7668	Deuterostomia	Echinodermata
scaffold_45	gi|2037996217|ref|XM_041611081.1|	95.78	545	17	3	62888	63429	83054	541	0.00651383	117	658	0	874	7654	Deuterostomia	Echinodermata
scaffold_453	gi|2037992114|ref|XM_041608943.1|	93.333	120	7	1	8644	8763	12043	119	0.00988126	3561	3679	4.42e-38	176	7654	Deuterostomia	Echinodermata
scaffold_455	gi|2037982519|ref|XM_041603837.1|	86.054	294	32	7	1023	1314	11984	291	0.0242824	5134	5420	1.49e-77	307	7654	Deuterostomia	Echinodermata
scaffold_46	gi|1752409665|ref|XM_030976662.1|	81.783	4452	746	45	191	4596	81900	4405	0.0537851	1184	5616	0	3668	7668	Deuterostomia	Echinodermata
scaffold_462	gi|1752404789|ref|XM_030974737.1|	90.104	192	15	3	9551	9742	11653	191	0.0163906	2062	1875	3.21e-59	246	7668	Deuterostomia	Echinodermata
scaffold_463	gi|1752346840|ref|XM_030979401.1|	94.304	158	8	1	8655	8812	11550	157	0.0135931	3781	3625	1.48e-57	241	7668	Deuterostomia	Echinodermata
scaffold_465	gi|2037988351|ref|XM_041606958.1|	92.199	141	10	1	4530	4669	11438	139	0.0121525	12278	12138	8.96e-45	198	7654	Deuterostomia	Echinodermata
scaffold_468	gi|1723017873|emb|LR699108.1|	93.269	104	4	3	6939	7042	11363	103	0.00906451	2361303	2361203	2.53e-30	150	7604	Deuterostomia	Echinodermata
scaffold_47	gi|2037982519|ref|XM_041603837.1|	83.223	602	64	23	80907	81502	81502	595	0.00730043	5736	5166	4.32e-140	518	7654	Deuterostomia	Echinodermata
scaffold_472	gi|1752390413|ref|XM_030997822.1|	75.265	1225	270	24	1024	2239	11124	1215	0.109223	4278	3078	1.61e-151	553	7668	Deuterostomia	Echinodermata
scaffold_48	gi|1752359624|ref|XM_030984705.1|	83.538	407	47	11	67354	67748	80302	394	0.00490648	399	1	2.11e-93	363	7668	Deuterostomia	Echinodermata
scaffold_480	gi|1752404789|ref|XM_030974737.1|	88.325	197	17	6	4339	4533	10779	194	0.017998	1865	2057	8.32e-55	231	7668	Deuterostomia	Echinodermata
scaffold_481	gi|1695378294|emb|LR597465.1|	89.128	1582	166	6	9190	10766	10766	1576	0.146387	46627311	46625731	0	1964	375764	Deuterostomia	Chordata
scaffold_483	gi|2037982519|ref|XM_041603837.1|	83.38	355	33	14	1969	2320	10698	351	0.0328099	5405	5736	4.8e-77	305	7654	Deuterostomia	Echinodermata
scaffold_488	gi|509392307|gb|KC699525.1|	85.795	176	22	2	7631	7803	10511	172	0.0163638	261	436	2.3e-40	183	7640	Deuterostomia	Echinodermata
scaffold_49	gi|1695378292|emb|LR597463.1|	88.863	1706	180	5	41283	42981	78514	1698	0.0216267	56976593	56978295	0	2089	375764	Deuterostomia	Chordata
scaffold_491	gi|2037956675|ref|XM_041623604.1|	86.026	229	32	0	8373	8601	10476	228	0.021764	1209	1437	2.89e-59	246	7654	Deuterostomia	Echinodermata
scaffold_50	gi|2037930959|ref|XM_041627451.1|	82.676	1293	198	23	8936	10216	78162	1280	0.0163762	2678	3956	0	1123	7654	Deuterostomia	Echinodermata
scaffold_505	gi|1752346324|ref|XM_030979167.1|	82.744	1669	278	4	2338	4003	9871	1665	0.168676	2163	502	0	1478	7668	Deuterostomia	Echinodermata
scaffold_507	gi|2037982519|ref|XM_041603837.1|	88.095	294	24	8	850	1137	9759	287	0.0294088	5422	5134	4.31e-87	339	7654	Deuterostomia	Echinodermata
scaffold_508	gi|1723017412|emb|LR699094.1|	91.304	230	18	2	2721	2948	9711	227	0.0233756	3262874	3263103	2.6e-79	313	7604	Deuterostomia	Echinodermata
scaffold_509	gi|2037959628|ref|XM_041625209.1|	91.667	156	12	1	1627	1781	9627	154	0.0159967	2808	2653	7.48e-50	215	7654	Deuterostomia	Echinodermata
scaffold_510	gi|1944911344|ref|XM_038212541.1|	87.261	314	39	1	6678	6991	9576	313	0.0326859	20	332	1.17e-92	357	46514	Deuterostomia	Echinodermata
scaffold_511	gi|1695378257|emb|LR597454.1|	92.568	148	10	1	9182	9329	9458	147	0.0155424	25059459	25059605	9.51e-49	211	181472	Deuterostomia	Chordata
scaffold_517	gi|1944911344|ref|XM_038212541.1|	87.619	315	34	4	3179	3489	9202	310	0.0336883	20	333	8.68e-94	361	46514	Deuterostomia	Echinodermata
scaffold_519	gi|2037982519|ref|XM_041603837.1|	89.535	172	14	2	8997	9168	9168	171	0.0186518	5736	5569	7.12e-50	215	7654	Deuterostomia	Echinodermata
scaffold_520	gi|1752387315|ref|XM_030996486.1|	90.286	175	14	2	1799	1972	9157	173	0.0188927	2188	2360	3.29e-53	226	7668	Deuterostomia	Echinodermata
scaffold_524	gi|1752349097|ref|XM_030980297.1|	79.518	415	53	23	1542	1942	8974	400	0.0445732	4936	5332	1.9e-65	267	7668	Deuterostomia	Echinodermata
scaffold_525	gi|1752350355|ref|XM_011681343.2|	82.927	164	27	1	4984	5146	8953	162	0.0180945	7463	7626	2.57e-29	147	7668	Deuterostomia	Echinodermata
scaffold_529	gi|2037990182|ref|XM_041607925.1|	84.848	165	19	6	6703	6862	8861	159	0.0179438	1854	1691	9.09e-34	161	7654	Deuterostomia	Echinodermata
scaffold_540	gi|2038007486|ref|XM_041617025.1|	90.141	213	17	1	3053	3261	8478	208	0.0245341	15854	15642	1.07e-67	274	7654	Deuterostomia	Echinodermata
scaffold_542	gi|2037938066|ref|XM_041618106.1|	81.25	208	37	2	3892	4098	8436	206	0.0244192	1398	1604	1.86e-35	167	7654	Deuterostomia	Echinodermata
scaffold_550	gi|1752369794|ref|XM_030989020.1|	97.095	241	5	2	4010	4248	8019	238	0.0296795	241	1	3.44e-107	405	7668	Deuterostomia	Echinodermata
scaffold_553	gi|1944911344|ref|XM_038212541.1|	86.598	291	26	4	1437	1717	7996	280	0.0350175	307	20	2.77e-78	309	46514	Deuterostomia	Echinodermata
scaffold_555	gi|1752404789|ref|XM_030974737.1|	88.144	194	17	5	3015	3207	7892	192	0.0243284	2062	1874	2.83e-53	226	7668	Deuterostomia	Echinodermata
scaffold_556	gi|2037961878|ref|XM_041626406.1|	90.446	157	11	3	4144	4300	7813	156	0.0199667	6397	6245	1.31e-46	204	7654	Deuterostomia	Echinodermata
scaffold_56	gi|509392307|gb|KC699525.1|	84.783	230	29	5	34869	35096	67020	227	0.00338705	486	261	2.41e-52	226	7640	Deuterostomia	Echinodermata
scaffold_560	gi|2037965121|ref|XR_005972059.1|	89.947	189	17	2	4363	4550	7641	187	0.0244732	347	534	2.72e-58	243	7654	Deuterostomia	Echinodermata
scaffold_561	gi|2076208747|emb|OU452220.1|	81.237	485	52	17	5728	6198	7608	470	0.0617771	16142828	16143287	3.33e-92	355	7609	Deuterostomia	Echinodermata
scaffold_565	gi|2037976372|ref|XR_005969098.1|	86.131	411	55	2	2724	3133	7395	409	0.0553076	763	1172	2.42e-118	442	7654	Deuterostomia	Echinodermata
scaffold_57	gi|1723017412|emb|LR699094.1|	91.739	230	17	2	38203	38430	65590	227	0.00346089	3262874	3263103	3.79e-80	318	7604	Deuterostomia	Echinodermata
scaffold_572	gi|1752404789|ref|XM_030974737.1|	90.104	192	15	4	5415	5606	7053	191	0.0270807	1875	2062	1.94e-59	246	7668	Deuterostomia	Echinodermata
scaffold_58	gi|2037951388|ref|XM_041620719.1|	80.712	337	52	8	44832	45166	64742	334	0.00515894	3352	3677	1.38e-59	250	7654	Deuterostomia	Echinodermata
scaffold_580	gi|2037964701|ref|XM_041627883.1|	83.616	354	52	5	668	1020	6788	352	0.0518562	2598	2946	6.48e-84	327	7654	Deuterostomia	Echinodermata
scaffold_582	gi|2037988351|ref|XM_041606958.1|	88.514	148	13	4	5558	5703	6711	145	0.0216063	12275	12130	2.46e-38	176	7654	Deuterostomia	Echinodermata
scaffold_596	gi|1752404789|ref|XM_030974737.1|	87.562	201	20	4	4025	4225	6168	200	0.0324254	2066	1871	6.14e-54	228	7668	Deuterostomia	Echinodermata
scaffold_599	gi|2037954468|ref|XM_041622400.1|	89.231	130	9	4	5687	5814	5814	127	0.0218438	3861	3735	7.7e-33	158	7654	Deuterostomia	Echinodermata
scaffold_60	gi|16580713|emb|AJ417698.1|	98.374	123	2	0	16549	16671	61768	122	0.00197513	123	1	1.34e-49	217	7656	Deuterostomia	Echinodermata
scaffold_600	gi|2037992114|ref|XM_041608943.1|	93.333	120	7	1	3586	3705	5777	119	0.0205989	3679	3561	2.11e-38	176	7654	Deuterostomia	Echinodermata
scaffold_602	gi|1752404789|ref|XM_030974737.1|	90.052	191	15	3	3845	4035	5646	190	0.0336521	2062	1876	5.58e-59	244	7668	Deuterostomia	Echinodermata
scaffold_604	gi|2076208761|emb|OU452234.1|	80.309	259	44	6	2728	2983	5569	255	0.0457892	10582906	10583160	2.62e-42	189	7609	Deuterostomia	Echinodermata
scaffold_609	gi|1654075|emb|Y09062.1|	77.753	445	91	7	933	1372	3816	439	0.115042	273	714	8.02e-66	267	7656	Deuterostomia	Echinodermata
scaffold_61	gi|2037951388|ref|XM_041620719.1|	82.505	463	63	14	98	554	61744	456	0.00738533	3395	3845	7.45e-102	390	7654	Deuterostomia	Echinodermata
scaffold_611	gi|1752404789|ref|XM_030974737.1|	90	190	13	4	38295	38484	50000	189	0.00378	2057	1874	6.43e-57	241	7668	Deuterostomia	Echinodermata
scaffold_612	gi|2076208747|emb|OU452220.1|	83.632	1674	262	4	24490	26160	50000	1670	0.0334	2360249	2358585	0	1563	7609	Deuterostomia	Echinodermata
scaffold_613	gi|1752382101|ref|XM_030994238.1|	80.201	2990	536	49	45024	47979	125000	2955	0.02364	2807	5774	0	2191	7668	Deuterostomia	Echinodermata
scaffold_614	gi|2037966022|ref|XM_041628570.1|	78.958	998	184	20	25849	26838	125000	989	0.007912	2292	3271	0	656	7654	Deuterostomia	Echinodermata
scaffold_615	gi|2037983324|ref|XM_041604269.1|	91.166	283	22	3	47145	47426	50000	281	0.00562	2906	3186	3.63e-99	381	7654	Deuterostomia	Echinodermata
scaffold_618	gi|1752350355|ref|XM_011681343.2|	83.333	156	25	1	23039	23194	50000	155	0.0031	7463	7617	1.86e-27	143	7668	Deuterostomia	Echinodermata
scaffold_619	gi|2037951388|ref|XM_041620719.1|	80.12	498	78	18	39401	39893	50000	492	0.00984	3833	3352	2.85e-90	351	7654	Deuterostomia	Echinodermata
scaffold_62	gi|2037937723|ref|XR_005971183.1|	87.313	134	13	4	48049	48180	60219	131	0.00217539	1305	1436	1.34e-29	150	7654	Deuterostomia	Echinodermata
scaffold_620	gi|2037960305|ref|XM_041625572.1|	78.113	265	56	2	35808	36071	50000	263	0.00526	4109	4372	1.11e-34	167	7654	Deuterostomia	Echinodermata
scaffold_621	gi|2037918541|ref|XM_041608054.1|	97.479	238	2	2	4622	4855	50000	233	0.00466	441	204	7.75e-106	403	7654	Deuterostomia	Echinodermata
scaffold_622	gi|2037982519|ref|XM_041603837.1|	89.619	289	29	1	7433	7720	25000	287	0.01148	5422	5134	5.08e-95	366	7654	Deuterostomia	Echinodermata
scaffold_623	gi|2037958494|ref|XM_041624609.1|	88.055	293	31	4	37646	37936	50000	290	0.0058	859	1149	4.76e-88	344	7654	Deuterostomia	Echinodermata
scaffold_625	gi|2037986883|ref|XM_041606164.1|	76.82	824	161	22	19582	20402	50000	820	0.0164	92	888	7.64e-116	436	7654	Deuterostomia	Echinodermata
scaffold_627	gi|1944911344|ref|XM_038212541.1|	83.923	311	35	4	14948	15243	25000	295	0.0118	332	22	5.26e-70	283	46514	Deuterostomia	Echinodermata
scaffold_629	gi|2037992114|ref|XM_041608943.1|	94.167	120	6	1	28582	28701	50000	119	0.00238	3679	3561	3.95e-39	182	7654	Deuterostomia	Echinodermata
scaffold_63	gi|2037931009|ref|XM_041627853.1|	80.034	581	116	0	35673	36253	57080	580	0.0101612	2923	2343	4.06e-114	431	7654	Deuterostomia	Echinodermata
scaffold_630	gi|1752349227|ref|XM_030980346.1|	87.578	161	17	3	15219	15378	25000	159	0.00636	6471	6313	5.49e-40	183	7668	Deuterostomia	Echinodermata
scaffold_631	gi|1408507797|ref|XM_025281650.1|	89.61	154	12	4	13289	13439	25000	150	0.006	1822	1670	9.12e-43	193	89462	Deuterostomia	Chordata
scaffold_632	gi|2037964029|ref|XM_041627540.1|	84.326	638	98	2	31462	32098	50000	636	0.01272	1779	1143	5.46e-172	623	7654	Deuterostomia	Echinodermata
scaffold_633	gi|1752364890|ref|XM_030986873.1|	82.824	1735	256	20	40197	41900	50000	1703	0.03406	2894	4617	0	1515	7668	Deuterostomia	Echinodermata
scaffold_634	gi|2037936702|ref|XM_041617366.1|	94.82	444	12	2	32276	32708	50000	432	0.00864	1	444	0	682	7654	Deuterostomia	Echinodermata
scaffold_638	gi|1752383175|ref|XM_030994722.1|	86.972	284	37	0	12545	12828	25000	283	0.01132	812	529	4.01e-81	320	7668	Deuterostomia	Echinodermata
scaffold_639	gi|2037982519|ref|XM_041603837.1|	88.737	293	27	4	69428	69718	125000	290	0.00232	5422	5134	1.98e-90	353	7654	Deuterostomia	Echinodermata
scaffold_64	gi|2038001407|ref|XM_041613864.1|	82.405	449	47	20	42699	43129	57125	430	0.00752735	2481	2047	1.5e-93	363	7654	Deuterostomia	Echinodermata
scaffold_641	gi|1752350355|ref|XM_011681343.2|	84.713	157	24	0	11270	11426	50000	156	0.00312	7617	7461	6.66e-32	158	7668	Deuterostomia	Echinodermata
scaffold_642	gi|1723017753|emb|LR699105.1|	87.747	253	31	0	9948	10200	50000	252	0.00504	13027070	13027322	1.35e-73	296	7604	Deuterostomia	Echinodermata
scaffold_643	gi|1752381452|ref|XM_030993933.1|	86.08	352	49	0	13901	14252	50000	351	0.00702	1579	1228	1.31e-98	379	7668	Deuterostomia	Echinodermata
scaffold_644	gi|2037956675|ref|XM_041623604.1|	86.026	229	32	0	44147	44375	50000	228	0.00456	1209	1437	1.38e-58	246	7654	Deuterostomia	Echinodermata
scaffold_645	gi|2038006861|ref|XM_041616711.1|	87.625	1996	244	1	52152	54147	137092	1995	0.0145523	1	1993	0	2314	7654	Deuterostomia	Echinodermata
scaffold_646	gi|1752349942|ref|XM_030980646.1|	79.522	586	83	15	36020	36583	50000	563	0.01126	1	571	1.01e-99	383	7668	Deuterostomia	Echinodermata
scaffold_647	gi|2037952310|ref|XM_041621217.1|	78.952	1126	220	12	7458	8578	50000	1120	0.0224	131	1244	0	750	7654	Deuterostomia	Echinodermata
scaffold_648	gi|1752402002|ref|XM_030973642.1|	82.843	204	35	0	5116	5319	25000	203	0.00812	981	778	5.49e-40	183	7668	Deuterostomia	Echinodermata
scaffold_65	gi|1752404789|ref|XM_030974737.1|	90.674	193	14	4	51068	51260	56426	192	0.00340269	2062	1874	9.32e-61	254	7668	Deuterostomia	Echinodermata
scaffold_650	gi|1752377232|ref|XM_030992142.1|	87.975	158	18	1	30010	30167	41597	157	0.00377431	1271	1115	2.54e-40	185	7668	Deuterostomia	Echinodermata
scaffold_652	gi|2037961717|ref|XM_041626334.1|	87.273	165	14	4	2837	3000	25000	163	0.00652	525	683	1.97e-39	182	7654	Deuterostomia	Echinodermata
scaffold_653	gi|1752359626|ref|XM_030984706.1|	87.111	675	63	8	17535	18195	40000	660	0.0165	663	1327	0	743	7668	Deuterostomia	Echinodermata
scaffold_655	gi|1752396526|ref|XM_031000193.1|	85.971	1782	239	11	19978	21753	76481	1775	0.0232084	2367	591	0	1895	7668	Deuterostomia	Echinodermata
scaffold_658	gi|2076208767|emb|OU452240.1|	83.706	1743	278	5	49251	50990	130000	1739	0.0133769	7762411	7764150	0	1640	7609	Deuterostomia	Echinodermata
scaffold_659	gi|2037971182|ref|XM_041597839.1|	97.187	391	7	1	34575	34961	50000	386	0.00772	391	1	0	658	7654	Deuterostomia	Echinodermata
scaffold_66	gi|2037956699|ref|XM_041623618.1|	82.378	1169	176	16	33302	34442	55567	1140	0.0205158	190	1356	0	990	7654	Deuterostomia	Echinodermata
scaffold_660	gi|10235|emb|X06642.1|	87.336	458	48	6	5093	5542	50000	449	0.00898	1158	1613	7.37e-141	520	7668	Deuterostomia	Echinodermata
scaffold_661	gi|2037971182|ref|XM_041597839.1|	97.187	391	7	1	90521	90907	110000	386	0.00350909	391	1	0	658	7654	Deuterostomia	Echinodermata
scaffold_662	gi|1695378292|emb|LR597463.1|	89.093	1742	187	3	18426	20166	25000	1740	0.0696	56976559	56978298	0	2161	375764	Deuterostomia	Chordata
scaffold_663	gi|1723017409|emb|LR699092.1|	81.077	3567	614	30	35410	38939	62975	3529	0.0560381	18271026	18274568	0	2791	7604	Deuterostomia	Echinodermata
scaffold_664	gi|1695378247|emb|LR597449.1|	82.443	262	23	10	11157	11405	25000	248	0.00992	959795	960046	3.26e-47	207	181472	Deuterostomia	Chordata
scaffold_665	gi|2037911582|ref|XM_041604813.1|	92.234	734	22	15	1	721	88017	720	0.00818024	1406	2117	0	1007	7654	Deuterostomia	Echinodermata
scaffold_666	gi|1752359175|ref|XM_030984523.1|	75.519	482	95	17	11343	11809	25000	466	0.01864	687	214	1.95e-49	215	7668	Deuterostomia	Echinodermata
scaffold_667	gi|2037957818|ref|XM_041624238.1|	78.988	514	66	24	35052	35560	109551	508	0.00463711	1081	1557	2.94e-78	313	7654	Deuterostomia	Echinodermata
scaffold_668	gi|2076208767|emb|OU452240.1|	83.592	1743	280	5	17086	18825	25000	1739	0.06956	7764150	7762411	0	1629	7609	Deuterostomia	Echinodermata
scaffold_669	gi|1752409665|ref|XM_030976662.1|	81.783	4452	746	45	31867	36272	47621	4405	0.0925012	1184	5616	0	3668	7668	Deuterostomia	Echinodermata
scaffold_67	gi|2038006693|ref|XM_041616617.1|	85.383	862	119	3	40091	40949	55059	858	0.0155833	858	1	0	887	7654	Deuterostomia	Echinodermata
scaffold_670	gi|2038006861|ref|XM_041616711.1|	87.631	1997	242	3	4289	6284	25000	1995	0.0798	1993	1	0	2314	7654	Deuterostomia	Echinodermata
scaffold_673	gi|1752342432|ref|XM_030977498.1|	95.906	1270	24	5	16223	17473	25000	1250	0.05	3	1263	0	2032	7668	Deuterostomia	Echinodermata
scaffold_674	gi|2037936702|ref|XM_041617366.1|	97.528	445	9	2	11008	11451	35000	443	0.0126571	1	444	0	760	7654	Deuterostomia	Echinodermata
scaffold_675	gi|14009911|gb|AF356516.1|AF356516	90.023	431	27	7	1497	1912	50000	415	0.0083	999	570	4.38e-148	544	158758	Deuterostomia	Echinodermata
scaffold_677	gi|14009911|gb|AF356516.1|AF356516	90.023	431	27	7	132454	132869	140000	415	0.00296429	999	570	1.23e-147	544	158758	Deuterostomia	Echinodermata
scaffold_679	gi|1752404789|ref|XM_030974737.1|	89.34	197	16	5	201	397	25000	196	0.00784	2062	1871	8.93e-58	243	7668	Deuterostomia	Echinodermata
scaffold_68	gi|974030784|gb|KT381970.1|	90.141	142	14	0	4929	5070	53282	141	0.0026463	4495	4354	3.26e-40	185	7656	Deuterostomia	Echinodermata
scaffold_680	gi|1752382712|ref|XR_143780.3|	77.354	786	94	46	30499	31226	35000	727	0.0207714	1827	1068	1.52e-101	388	7668	Deuterostomia	Echinodermata
scaffold_681	gi|2037911591|ref|XM_041605193.1|	86.122	245	34	0	30358	30602	50000	244	0.00488	765	521	3.81e-64	265	7654	Deuterostomia	Echinodermata
scaffold_682	gi|1752409665|ref|XM_030976662.1|	81.879	4459	763	36	110118	114546	232474	4428	0.0190473	1173	5616	0	3716	7668	Deuterostomia	Echinodermata
scaffold_683	gi|2037911711|ref|XM_041610738.1|	81.432	377	36	19	78215	78564	99385	349	0.0035116	1669	1300	9.74e-68	278	7654	Deuterostomia	Echinodermata
scaffold_684	gi|2038006791|ref|XM_041616673.1|	93.47	1026	66	1	132496	133520	425000	1024	0.00240941	40	1065	0	1522	7654	Deuterostomia	Echinodermata
scaffold_685	gi|183223837|emb|AM981272.1|	95.105	286	12	2	220378	220662	314460	284	0.000903136	7124	6840	6.17e-119	449	7656	Deuterostomia	Echinodermata
scaffold_686	gi|1752381452|ref|XM_030993933.1|	81.936	1312	236	1	1139	2449	50000	1310	0.0262	1579	268	0	1109	7668	Deuterostomia	Echinodermata
scaffold_687	gi|2038006871|ref|XM_041616717.1|	80.825	3927	681	46	17257	21160	50000	3903	0.07806	3905	28	0	3014	7654	Deuterostomia	Echinodermata
scaffold_689	gi|1752409665|ref|XM_030976662.1|	82.051	4457	747	37	124607	129027	164224	4420	0.0269145	1182	5621	0	3749	7668	Deuterostomia	Echinodermata
scaffold_69	gi|1752370771|ref|XM_030989436.1|	74.613	646	158	4	48380	49022	53163	642	0.0120761	208	850	1.45e-68	279	7668	Deuterostomia	Echinodermata
scaffold_691	gi|1752409665|ref|XM_030976662.1|	81.81	4442	745	43	161289	165685	226718	4396	0.0193897	5607	1184	0	3668	7668	Deuterostomia	Echinodermata
scaffold_692	gi|2037992114|ref|XM_041608943.1|	92.5	120	8	1	4801	4920	50000	119	0.00238	3561	3679	8.55e-36	171	7654	Deuterostomia	Echinodermata
scaffold_694	gi|1752359286|ref|XM_030984571.1|	81.992	2460	429	11	22547	24999	25000	2452	0.09808	3230	778	0	2076	7668	Deuterostomia	Echinodermata
scaffold_695	gi|2076208767|emb|OU452240.1|	83.649	1743	279	5	65248	66987	139626	1739	0.0124547	7762411	7764150	0	1635	7609	Deuterostomia	Echinodermata
scaffold_696	gi|1752346324|ref|XM_030979167.1|	82.781	1661	276	4	93818	95475	209343	1657	0.00791524	2163	510	0	1474	7668	Deuterostomia	Echinodermata
scaffold_697	gi|2037936702|ref|XM_041617366.1|	94.357	443	9	2	6170	6597	25000	427	0.01708	3	444	0	665	7654	Deuterostomia	Echinodermata
scaffold_698	gi|2076208747|emb|OU452220.1|	88.66	388	39	3	91595	91981	136749	386	0.00282269	15442155	15442538	7.41e-125	468	7609	Deuterostomia	Echinodermata
scaffold_70	gi|1752369297|ref|XM_030988797.1|	77.919	4026	824	52	4203	8191	52464	3988	0.076014	1521	5518	0	2449	7668	Deuterostomia	Echinodermata
scaffold_71	gi|2037982519|ref|XM_041603837.1|	88.737	293	27	4	44150	44440	51986	290	0.00557842	5134	5422	8.23e-91	353	7654	Deuterostomia	Echinodermata
scaffold_74	gi|1752404789|ref|XM_030974737.1|	89.062	192	17	4	42152	42343	50844	191	0.00375659	2062	1875	3.04e-55	235	7668	Deuterostomia	Echinodermata
scaffold_76	gi|2037982519|ref|XM_041603837.1|	88.776	294	22	8	10209	10496	50775	287	0.00565239	5422	5134	1.04e-89	350	7654	Deuterostomia	Echinodermata
scaffold_77	gi|2037975832|ref|XM_041600311.1|	78.523	298	50	7	1426	1720	49823	294	0.00590089	2163	1877	1.09e-39	183	7654	Deuterostomia	Echinodermata
scaffold_78	gi|1944911344|ref|XM_038212541.1|	84.375	288	24	8	18839	19105	49115	266	0.00541586	307	20	1.35e-63	263	46514	Deuterostomia	Echinodermata
scaffold_79	gi|1834284921|ref|XR_004521022.1|	85.326	184	23	4	41677	41857	48617	180	0.00370241	2136	2318	8.26e-41	187	7604	Deuterostomia	Echinodermata
scaffold_80	gi|1752409665|ref|XM_030976662.1|	81.783	4452	746	45	16411	20816	48410	4405	0.0909936	5616	1184	0	3668	7668	Deuterostomia	Echinodermata
scaffold_81	gi|1723017412|emb|LR699094.1|	89.13	230	19	3	37822	38045	47607	223	0.00468419	3263103	3262874	3.61e-69	281	7604	Deuterostomia	Echinodermata
scaffold_82	gi|1752374047|ref|XM_784613.5|	77.087	611	132	8	10689	11295	46390	606	0.0130632	1745	2351	1.23e-88	346	7668	Deuterostomia	Echinodermata
scaffold_86	gi|1752404789|ref|XM_030974737.1|	88.442	199	15	6	25307	25503	43448	196	0.00451114	2057	1865	9.35e-55	233	7668	Deuterostomia	Echinodermata
scaffold_87	gi|509392307|gb|KC699525.1|	85.714	182	22	3	39434	39614	43546	180	0.00413356	261	439	2.06e-41	189	7640	Deuterostomia	Echinodermata
scaffold_88	gi|1695378244|emb|LR597446.1|	85.49	510	61	4	16169	16667	40900	498	0.012176	14323914	14323407	6.03e-141	520	181472	Deuterostomia	Chordata
scaffold_89	gi|1752362661|ref|XM_030985974.1|	89.456	607	64	0	8247	8853	39496	606	0.0153433	1	607	0	767	7668	Deuterostomia	Echinodermata
scaffold_90	gi|2037964701|ref|XM_041627883.1|	83.99	406	59	5	5333	5737	39367	404	0.0102624	2598	2998	2.21e-100	385	7654	Deuterostomia	Echinodermata
scaffold_91	gi|2037977121|ref|XM_041601003.1|	78.797	349	49	10	697	1030	39215	333	0.00849165	2634	2972	3.95e-48	211	7654	Deuterostomia	Echinodermata
scaffold_93	gi|2038004640|ref|XR_005970913.1|	89.247	186	15	3	11547	11727	38338	180	0.00469508	104	289	3.84e-53	228	7654	Deuterostomia	Echinodermata
scaffold_95	gi|2037974175|ref|XM_041599435.1|	84.472	322	42	7	29040	29355	37656	315	0.0083652	2392	2711	3.64e-78	311	7654	Deuterostomia	Echinodermata
scaffold_72	gi|1774765302|gb|CP045910.1|	87.841	477	31	5	21700	22155	51321	455	0.00886577	4119971	4119501	2.7e-145	534	217165	Protostomia	Ecdysozoa
scaffold_75	gi|2064651590|ref|XM_042292048.1|	90.547	201	19	0	16968	17168	50637	200	0.00394968	2556	2756	1.07e-64	267	6945	Protostomia	Ecdysozoa
scaffold_96	gi|1752349942|ref|XM_030980646.1|	79.181	586	85	16	44	607	37609	563	0.0149698	1	571	1.64e-96	372	7668	Deuterostomia	Echinodermata
scaffold_97	gi|2037992114|ref|XM_041608943.1|	94.167	120	6	1	7868	7987	37608	119	0.00316422	3561	3679	2.97e-39	182	7654	Deuterostomia	Echinodermata

## Sheet: Table S5
Table S5: summary statistics of the back-mapped reads to the assemblies obtained with Qualimap software
	scaffold_assembly (BEFORE rm dupl)	scaffold_assembly (AFTER rm dupl)	chr level assembly	only_chr
Reference size	707,218,524	607,892,862	607892862	586,721,678
Number of reads	7,126,644	7,611,553	7611553	7,763,450
Mapped reads	7,119,052 / 99.89%	7,602,734 / 99.88%	7,602,734 / 99.88%	7,737,981 / 99.67%
Supplementary alignments	728,245 / 10.22%	925,293 / 12.16%	925,293 / 12.16%	957,875 / 12.34%
Unmapped reads	7,592 / 0.11%	8,819 / 0.12%	8,819 / 0.12%	25,469 / 0.33%
Mapped paired reads	0 / 0%	0 / 0%	0 / 0%	0 / 0%
Read min/max/mean length	0 / 31,713 / 3,295.73	0 / 31,713 / 3,113.26	0 / 31,713 / 3,113.26	0 / 31,713 / 3,055.49
Duplicated reads (estimated)	1,795,514 / 25.19%	2,314,834 / 30.41%	2,314,834 / 30.41%	2,483,696 / 31.99%
Duplication rate	5.83%	7.01%	7.01%	7.37%
Clipped reads	2,359,685 / 33.11%	2,833,045 / 37.22%	2,833,045 / 37.22%	2,903,736 / 37.4%
ACGT Content
Number/percentage of A's	6,587,681,873 / 30.39%	6,494,887,791 / 30.37%	6,494,887,791 / 30.37%	6,436,587,576 / 30.37%
Number/percentage of C's	4,259,820,182 / 19.65%	4,202,285,931 / 19.65%	4,202,285,931 / 19.65%	4,165,185,693 / 19.65%
Number/percentage of T's	6,578,552,462 / 30.34%	6,491,600,806 / 30.35%	6,491,600,806 / 30.35%	6,432,775,478 / 30.35%
Number/percentage of G's	4,254,307,736 / 19.62%	4,197,769,331 / 19.63%	4,197,769,331 / 19.63%	4,161,029,989 / 19.63%
Number/percentage of N's	0 / 0%	0 / 0%	0 / 0%	0 / 0%
GC Percentage	39.27%	39.28%	39.28%	39.28%
Coverage
Mean	31.3714	36.2093	36.2093	37.2079
Standard Deviation	16.796	20.4188	20.4188	21.0908
Mapping Quality
Mean Mapping Quality	56.69	55.23	55.23	55.65
Mismatches and indels
General error rate	4.97%	6.21%	6.21%	6.37%
Insertions	31,768,524	36,218,189	36218189	36,486,612
Mapped reads with at least one insertion	50.02%	51.21%	51.21%	50.82%
Deletions	34,176,924	38,708,186	38708186	38,996,662
Mapped reads with at least one deletion	52.82%	53.56%	53.56%	53.12%
Homopolymer indels	76.05%	76.83%	76.83%	76.82%

## Sheet: Table S6
Table S6: RNA-Seq datasets of A. lixula
Run	Assay Type	AvgSpotLen	Bases	BioProject	BioSample	BioSampleModel	Bytes	Center Name	Collection_Date	Consent	DATASTORE filetype	DATASTORE provider	DATASTORE region	Experiment	geo_loc_name_country	geo_loc_name_country_continent	geo_loc_name	Host	Instrument	Isolate	Library Name	LibraryLayout	LibrarySelection	LibrarySource	Organism	Platform	ReleaseDate	Sample Name	SRA Study	tissue	BREED	Isolation_source	Age	sex	Depth	overall mapping rate (%) filt data	overall mapping rate (%) unclassified after kraken		median
SRR2982364	RNA-Seq	202	5290836520	PRJNA302797	SAMN04277278	Invertebrate	4119436180	CENTER FOR ADVANCED STUDIES OF BLANES (CEAB-CSIC)	2013-06	public	sra,fastq	gs,s3	gs.US,s3.us-east-1	SRX1470207	Spain	Europe	Spain: Northwestern Mediterranean	CEAB-CSIC	Illumina HiSeq 2000	Female sea urchin	Coelomocytes_3_12	PAIRED	cDNA	TRANSCRIPTOMIC	Arbacia lixula	ILLUMINA	2017-07-14T00:00:00Z	Coelomocytes_3_12	SRP066435	Coelomocytes			adult	female	10 meters	70.64	70.74	Coelomocytes	74.305
SRR2982366	RNA-Seq	202	3240231702	PRJNA302797	SAMN04277277	Invertebrate	2602452876	CENTER FOR ADVANCED STUDIES OF BLANES (CEAB-CSIC)	2013-06	public	fastq,sra	s3,ncbi,gs	ncbi.public,gs.US,s3.us-east-1	SRX1470208	Spain	Europe	Spain: Northwestern Mediterranean	CEAB-CSIC	Illumina HiSeq 2000	Female sea urchin	Coelomocytes_1_12	PAIRED	cDNA	TRANSCRIPTOMIC	Arbacia lixula	ILLUMINA	2017-07-14T00:00:00Z	Coelomocytes_1_12	SRP066435	Coelomocytes			adult	female	10 meters	71.45	71.80	Digestive	69.445
SRR12114551	RNA-Seq	202	6926147720	PRJNA642021	SAMN15375812	Invertebrate	5083127606	UNIVERSITY OF BARCELONA	2012	public	fastq,sra	gs,ncbi,s3	gs.US,ncbi.public,s3.us-east-1	SRX8637071	Spain	Europe	Spain: NW Mediterranean	not applicable	Illumina HiSeq 2000	T7_4	T7_4	PAIRED	cDNA	TRANSCRIPTOMIC	Arbacia lixula	ILLUMINA	2020-06-30T00:00:00Z	C24F0ACXX_5_23	SRP269310	Coelomocytes	black sea urchin	not applicable				81.68	76.29	Ovary	73.73
SRR12114552	RNA-Seq	202	9475230564	PRJNA642021	SAMN15375811	Invertebrate	6934156337	UNIVERSITY OF BARCELONA	2012	public	sra,fastq	gs,s3,ncbi	gs.US,s3.us-east-1,ncbi.public	SRX8637070	Spain	Europe	Spain: NW Mediterranean	not applicable	Illumina HiSeq 2000	T7_3	T7_3	PAIRED	cDNA	TRANSCRIPTOMIC	Arbacia lixula	ILLUMINA	2020-06-30T00:00:00Z	C24F0ACXX_5_22	SRP269310	Coelomocytes	black sea urchin	not applicable				75.69	74.03	Testis	68.96
SRR12114553	RNA-Seq	202	4907301948	PRJNA642021	SAMN15375810	Invertebrate	3686201832	UNIVERSITY OF BARCELONA	2012	public	fastq,sra	s3,gs,ncbi	s3.us-east-1,ncbi.public,gs.US	SRX8637069	Spain	Europe	Spain: NW Mediterranean	not applicable	Illumina HiSeq 2000	T7_2	T7_2	PAIRED	cDNA	TRANSCRIPTOMIC	Arbacia lixula	ILLUMINA	2020-06-30T00:00:00Z	C24F0ACXX_4_20	SRP269310	Coelomocytes	black sea urchin	not applicable				75.15	73.23	Total	73.6838
SRR12114554	RNA-Seq	202	8725318896	PRJNA642021	SAMN15375809	Invertebrate	6533707727	UNIVERSITY OF BARCELONA	2012	public	sra,fastq	gs,ncbi,s3	ncbi.public,gs.US,s3.us-east-1	SRX8637068	Spain	Europe	Spain: NW Mediterranean	not applicable	Illumina HiSeq 2000	T7_1	T7_1	PAIRED	cDNA	TRANSCRIPTOMIC	Arbacia lixula	ILLUMINA	2020-06-30T00:00:00Z	C24F0ACXX_4_19	SRP269310	Coelomocytes	black sea urchin	not applicable				75.67	73.90
SRR12114555	RNA-Seq	202	5395094780	PRJNA642021	SAMN15375808	Invertebrate	3846561811	UNIVERSITY OF BARCELONA	2012	public	fastq,sra	ncbi,s3,gs	s3.us-east-1,gs.US,ncbi.public	SRX8637067	Spain	Europe	Spain: NW Mediterranean	not applicable	Illumina HiSeq 2000	Control_6	Control_6	PAIRED	cDNA	TRANSCRIPTOMIC	Arbacia lixula	ILLUMINA	2020-06-30T00:00:00Z	D25GFACXX_8_15	SRP269310	Coelomocytes	black sea urchin	not applicable				73.36	74.13
SRR12114556	RNA-Seq	202	3028227046	PRJNA642021	SAMN15375807	Invertebrate	2234350362	UNIVERSITY OF BARCELONA	2012	public	sra,fastq	ncbi,gs,s3	gs.US,s3.us-east-1,ncbi.public	SRX8637066	Spain	Europe	Spain: NW Mediterranean	not applicable	Illumina HiSeq 2000	Control_5	Control_5	PAIRED	cDNA	TRANSCRIPTOMIC	Arbacia lixula	ILLUMINA	2020-06-30T00:00:00Z	C24F0ACXX_2_18	SRP269310	Coelomocytes	black sea urchin	not applicable				69.56	70.17
SRR12114557	RNA-Seq	202	6676680144	PRJNA642021	SAMN15375806	Invertebrate	4922432896	UNIVERSITY OF BARCELONA	2012	public	sra,fastq	s3,ncbi,gs	s3.us-east-1,gs.US,ncbi.public	SRX8637065	Spain	Europe	Spain: NW Mediterranean	not applicable	Illumina HiSeq 2000	Control_4	Control_4	PAIRED	cDNA	TRANSCRIPTOMIC	Arbacia lixula	ILLUMINA	2020-06-30T00:00:00Z	C24F0ACXX_2_16	SRP269310	Coelomocytes	black sea urchin	not applicable				75.97	76.40
SRR12114558	RNA-Seq	202	2584822704	PRJNA642021	SAMN15375805	Invertebrate	1893823486	UNIVERSITY OF BARCELONA	2012	public	fastq,sra	gs,ncbi,s3	s3.us-east-1,gs.US,ncbi.public	SRX8637064	Spain	Europe	Spain: NW Mediterranean	not applicable	Illumina HiSeq 2000	Control_3	Control_3	PAIRED	cDNA	TRANSCRIPTOMIC	Arbacia lixula	ILLUMINA	2020-06-30T00:00:00Z	C24F0ACXX_1_19	SRP269310	Coelomocytes	black sea urchin	not applicable				73.6	74.22
SRR12114559	RNA-Seq	202	10266949768	PRJNA642021	SAMN15375820	Invertebrate	7711003597	UNIVERSITY OF BARCELONA	2012	public	sra,fastq	s3,ncbi,gs	s3.us-east-1,ncbi.public,gs.US	SRX8637063	Spain	Europe	Spain: NW Mediterranean	not applicable	Illumina HiSeq 2000	T22_6	T22_6	PAIRED	cDNA	TRANSCRIPTOMIC	Arbacia lixula	ILLUMINA	2020-06-30T00:00:00Z	C24F0ACXX_4_18	SRP269310	Coelomocytes	black sea urchin	not applicable				79.27	74.39
SRR12114560	RNA-Seq	202	5992989328	PRJNA642021	SAMN15375819	Invertebrate	4513300753	UNIVERSITY OF BARCELONA	2012	public	sra,fastq	gs,ncbi,s3	s3.us-east-1,gs.US,ncbi.public	SRX8637062	Spain	Europe	Spain: NW Mediterranean	not applicable	Illumina HiSeq 2000	T22_5	T22_5	PAIRED	cDNA	TRANSCRIPTOMIC	Arbacia lixula	ILLUMINA	2020-06-30T00:00:00Z	C24F0ACXX_4_16	SRP269310	Coelomocytes	black sea urchin	not applicable				75.3	75.45
SRR12114561	RNA-Seq	202	12098095726	PRJNA642021	SAMN15375818	Invertebrate	9029204140	UNIVERSITY OF BARCELONA	2012	public	fastq,sra	ncbi,s3,gs	s3.us-east-1,ncbi.public,gs.US	SRX8637061	Spain	Europe	Spain: NW Mediterranean	not applicable	Illumina HiSeq 2000	T22_4	T22_4	PAIRED	cDNA	TRANSCRIPTOMIC	Arbacia lixula	ILLUMINA	2020-06-30T00:00:00Z	C24F0ACXX_4_15	SRP269310	Coelomocytes	black sea urchin	not applicable				73.18	73.68
SRR12114562	RNA-Seq	202	15723455376	PRJNA642021	SAMN15375817	Invertebrate	11494979031	UNIVERSITY OF BARCELONA	2012	public	fastq,sra	gs,s3,ncbi	gs.US,s3.us-east-1,ncbi.public	SRX8637060	Spain	Europe	Spain: NW Mediterranean	not applicable	Illumina HiSeq 2000	T22_3	T22_3	PAIRED	cDNA	TRANSCRIPTOMIC	Arbacia lixula	ILLUMINA	2020-06-30T00:00:00Z	C24F0ACXX_3_14	SRP269310	Coelomocytes	black sea urchin	not applicable				71.91	72.45
SRR12114563	RNA-Seq	202	4368101328	PRJNA642021	SAMN15375816	Invertebrate	3228581270	UNIVERSITY OF BARCELONA	2012	public	fastq,sra	s3,gs,ncbi	gs.US,ncbi.public,s3.us-east-1	SRX8637059	Spain	Europe	Spain: NW Mediterranean	not applicable	Illumina HiSeq 2000	T22_2	T22_2	PAIRED	cDNA	TRANSCRIPTOMIC	Arbacia lixula	ILLUMINA	2020-06-30T00:00:00Z	C24F0ACXX_3_13	SRP269310	Coelomocytes	black sea urchin	not applicable				73.42	74.50
SRR12114564	RNA-Seq	202	5783837316	PRJNA642021	SAMN15375815	Invertebrate	4257996702	UNIVERSITY OF BARCELONA	2012	public	fastq,sra	s3,ncbi,gs	gs.US,ncbi.public,s3.us-east-1	SRX8637058	Spain	Europe	Spain: NW Mediterranean	not applicable	Illumina HiSeq 2000	T22_1	T22_1	PAIRED	cDNA	TRANSCRIPTOMIC	Arbacia lixula	ILLUMINA	2020-06-30T00:00:00Z	C24F0ACXX_3_11	SRP269310	Coelomocytes	black sea urchin	not applicable				69.01	70.01
SRR12114565	RNA-Seq	202	12407772230	PRJNA642021	SAMN15375814	Invertebrate	9061537209	UNIVERSITY OF BARCELONA	2012	public	sra,fastq	gs,ncbi,s3	s3.us-east-1,gs.US,ncbi.public	SRX8637057	Spain	Europe	Spain: NW Mediterranean	not applicable	Illumina HiSeq 2000	T7_6	T7_6	PAIRED	cDNA	TRANSCRIPTOMIC	Arbacia lixula	ILLUMINA	2020-06-30T00:00:00Z	C24F0ACXX_5_21	SRP269310	Coelomocytes	black sea urchin	not applicable				75.01	74.16
SRR12114566	RNA-Seq	202	15599887532	PRJNA642021	SAMN15375813	Invertebrate	11173797069	UNIVERSITY OF BARCELONA	2012	public	sra,fastq	ncbi,s3,gs	s3.us-east-1,ncbi.public,gs.US	SRX8637056	Spain	Europe	Spain: NW Mediterranean	not applicable	Illumina HiSeq 2000	T7_5	T7_5	PAIRED	cDNA	TRANSCRIPTOMIC	Arbacia lixula	ILLUMINA	2020-06-30T00:00:00Z	C24FUACXX_8_25	SRP269310	Coelomocytes	black sea urchin	not applicable				84.74	80.36
SRR12114567	RNA-Seq	202	9323841462	PRJNA642021	SAMN15375804	Invertebrate	6816176552	UNIVERSITY OF BARCELONA	2012	public	sra,fastq	ncbi,s3,gs	ncbi.public,s3.us-east-1,gs.US	SRX8637055	Spain	Europe	Spain: NW Mediterranean	not applicable	Illumina HiSeq 2000	Control_2	Control_2	PAIRED	cDNA	TRANSCRIPTOMIC	Arbacia lixula	ILLUMINA	2020-06-30T00:00:00Z	C24F0ACXX_1_14	SRP269310	Coelomocytes	black sea urchin	not applicable				75.02	75.28
SRR12114568	RNA-Seq	202	4623447306	PRJNA642021	SAMN15375803	Invertebrate	3387050508	UNIVERSITY OF BARCELONA	2012	public	sra,fastq	gs,ncbi,s3	s3.us-east-1,ncbi.public,gs.US	SRX8637054	Spain	Europe	Spain: NW Mediterranean	not applicable	Illumina HiSeq 2000	Control_1	Control_1	PAIRED	cDNA	TRANSCRIPTOMIC	Arbacia lixula	ILLUMINA	2020-06-30T00:00:00Z	C24F0ACXX_1_13	SRP269310	Coelomocytes	black sea urchin	not applicable				71.88	72.36
SRR2982363	RNA-Seq	202	6167593684	PRJNA302797	SAMN04277281	Invertebrate	4823029211	CENTER FOR ADVANCED STUDIES OF BLANES (CEAB-CSIC)	2013-06	public	fastq,sra	ncbi,gs,s3	ncbi.public,gs.US,s3.us-east-1	SRX1470205	Spain	Europe	Spain: Northwestern Mediterranean	CEAB-CSIC	Illumina HiSeq 2000	Female sea urchin	Digestive_3_11	PAIRED	cDNA	TRANSCRIPTOMIC	Arbacia lixula	ILLUMINA	2017-07-14T00:00:00Z	Digestive_3_11	SRP066435	Digestive			adult	female	10 meters	69.86	70.07
SRR2982365	RNA-Seq	202	2128777202	PRJNA302797	SAMN04277280	Invertebrate	1671163784	CENTER FOR ADVANCED STUDIES OF BLANES (CEAB-CSIC)	2013-06	public	sra,fastq	s3,ncbi,gs	ncbi.public,gs.US,s3.us-east-1	SRX1470206	Spain	Europe	Spain: Northwestern Mediterranean	CEAB-CSIC	Illumina HiSeq 2000	Female sea urchin	Digestive_8_11	PAIRED	cDNA	TRANSCRIPTOMIC	Arbacia lixula	ILLUMINA	2017-07-14T00:00:00Z	Digestive_8_11	SRP066435	Digestive			adult	female		69.03	70.19
SRR2982358	RNA-Seq	202	5203216596	PRJNA302797	SAMN04277283	Invertebrate	4073521118	CENTER FOR ADVANCED STUDIES OF BLANES (CEAB-CSIC)	2013-06	public	sra,fastq	ncbi,s3,gs	s3.us-east-1,ncbi.public,gs.US	SRX1470202	Spain	Europe	Spain: Northwestern Mediterranean	CEAB-CSIC	Illumina HiSeq 2000	Female sea urchin	Ovary_2_9	PAIRED	cDNA	TRANSCRIPTOMIC	Arbacia lixula	ILLUMINA	2017-07-14T00:00:00Z	Ovary_2_9	SRP066435	Ovary			adult	female	10 meters	74.19	74.45
SRR2982361	RNA-Seq	202	4529012306	PRJNA302797	SAMN04277282	Invertebrate	3599980663	CENTER FOR ADVANCED STUDIES OF BLANES (CEAB-CSIC)	2013-06	public	fastq,sra	gs,s3	gs.US,s3.us-east-1	SRX1470204	Spain	Europe	Spain: Northwestern Mediterranean	CEAB-CSIC	Illumina HiSeq 2000	Female sea urchin	Ovary_8_9	PAIRED	cDNA	TRANSCRIPTOMIC	Arbacia lixula	ILLUMINA	2017-07-14T00:00:00Z	Ovary_8_9	SRP066435	Ovary			adult	female	10 meters	73.27	74.42
SRR2982352	RNA-Seq	202	8136829468	PRJNA302797	SAMN04277285	Invertebrate	6626719015	CENTER FOR ADVANCED STUDIES OF BLANES (CEAB-CSIC)	2013-06	public	fastq,sra	s3,gs	s3.us-east-1,gs.US	SRX1438928	Spain	Europe	Spain: Northwestern Mediterranean	CEAB-CSIC	Illumina HiSeq 2000	Male of sea urchin	Testis_3_10	PAIRED	cDNA	TRANSCRIPTOMIC	Arbacia lixula	ILLUMINA	2017-07-14T00:00:00Z	Testis_3_10	SRP066435	Testis			adult	male	10 meters	69.61	69.88
SRR2982357	RNA-Seq	202	5967706200	PRJNA302797	SAMN04277284	Invertebrate	4650269685	CENTER FOR ADVANCED STUDIES OF BLANES (CEAB-CSIC)	2013-06	public	fastq,sra	gs,ncbi,s3	s3.us-east-1,ncbi.public,gs.US	SRX1470200	Spain	Europe	Spain: Northwestern Mediterranean	CEAB-CSIC	Illumina HiSeq 2000	Male of sea urchin	Testis_2_10	PAIRED	cDNA	TRANSCRIPTOMIC	Arbacia lixula	ILLUMINA	2017-07-14T00:00:00Z	Testis_2_10	SRP066435	Testis			adult	male	10 meters	68.31	68.47
			184571404852

## Sheet: Table S7
Table S7: Comparative of the sea urchin genomes available
species	Arbacia lixula	Strongylocentrotus purpuratus	Lytechinus variegatus	Lytechinus pictus	Paracentrotus lividus	Eucidaris tribuloides
assembly name	Alix1	Spur_5.0	Lvar_3.0	UCSD_Lpic_2.1	Pliv_v1	Etri01
assembly accession		GCF_000002235.5	GCA_018143015.1	GCA_015342785.2	GCA_940671915.1	GCA_001188425.1
% GC	39.33	37.4	36.31	36	34.4	37.2
% Masked	0.4184	0.392	0.4119	0.4268	NA	NA
# scaffolds (>= 0 bp)	699	871	32	1307	3747	637071
# scaffolds (>= 1000 bp)	699	870	32	1299	3670	119229
# scaffolds (>= 5000 bp)	696	628	27	1255	2594	59448
# scaffolds (>= 10000 bp)	590	447	19	878	1721	46136
# scaffolds (>= 25000 bp)	241	248	19	390	905	25663
# scaffolds (>= 50000 bp)	128	184	19	143	514	11008
Total length (>= 0 bp)	607892862	921855793	869582435	999463329	927475755	2187261492
# scaffolds	699	871	32	1304	3747	314565
Largest scaffolds	55639544	62154208	96709854	91868403	80452682	336394
Total length	607892862	921855793	869582435	999462078	927475755	2078138785
GC (%)	39.33	37.39	36.3	36.05	36.3	37.26
N50	25983638	37282239	45571165	46031485	41462573	41948
N90	20868200	4944709	31652786	36535053	403662	3415
auN	2.79808e+07	3.70841e+07	5.44417e+07	5.55422e+07	4.22539e+07	51693.5
L50	10	11	7	8	9	14475
L90	20	22	16	18	51	66775
# N's per 100 kbp	48.33	36.61	20.81	101.04	5166.98	6318.06
mRNA	24171	27447	22667	24732	32041	NA
tRNA	3393	1104	985	1531	NA	NA
lncRNA	20328	4132	2725	2643	5087	NA
snoRNA	24875	121	65	98	NA	NA
Mean number of transcripts per gene	1.24	1.38	1.47	1.12	NA	NA

## Sheet: Table S8
Table S8: length of chromosomes, mitochondrial genome and unplaced scaffolds
chr	scaffold	length
MT	scaffold_98_rotated	15740		Length	bp	%
chr1	scaffold_4	55639544		total	607892862
chr2	scaffold_2	39887812		chr	586721678	0.965173
chr3	scaffold_15	30217977		chr + MT	586737418	0.965199
chr4	scaffold_5	29830503
chr5	scaffold_18	29213986
chr6	scaffold_13	29187410
chr7	scaffold_9	28771039
chr8	scaffold_1	28442975
chr9	scaffold_3	26445204
chr10	scaffold_14	25983638
chr11	scaffold_11	23786446
chr12	scaffold_22	23750848
chr13	scaffold_12	23586332
chr14	scaffold_19	23516233
chr15	scaffold_16	22731224
chr16	scaffold_6	22479952
chr17	scaffold_17	21499267
chr18	scaffold_7	21387220
chr19	scaffold_8	21110634
chr20	scaffold_10	20868200
chr21	scaffold_20	20139220
chr22	scaffold_21	18246014
	scaffold_24	595521
	scaffold_684	425000
	scaffold_25	411807
	scaffold_23	406752
	scaffold_26	361753
	scaffold_29	348526
	scaffold_685	314460
	scaffold_30	260667
	scaffold_682	232474
	scaffold_691	226718
	scaffold_696	209343
	scaffold_31	172655
	scaffold_32	170704
	scaffold_689	164224
	scaffold_677	140000
	scaffold_695	139626
	scaffold_645	137092
	scaffold_698	136749
	scaffold_658	130000
	scaffold_33	126450
	scaffold_613	125000
	scaffold_614	125000
	scaffold_639	125000
	scaffold_640	125000
	scaffold_690	125000
	scaffold_34	124978
	scaffold_35	121410
	scaffold_36	120527
	scaffold_37	117366
	scaffold_661	110000
	scaffold_667	109551
	scaffold_38	105359
	scaffold_683	99385
	scaffold_39	98650
	scaffold_40	93901
	scaffold_41	92433
	scaffold_665	88017
	scaffold_42	85123
	scaffold_43	84735
	scaffold_44	83621
	scaffold_45	83054
	scaffold_46	81900
	scaffold_47	81502
	scaffold_48	80302
	scaffold_49	78514
	scaffold_50	78162
	scaffold_51	76731
	scaffold_655	76481
	scaffold_52	76479
	scaffold_53	74190
	scaffold_27	71768
	scaffold_54	68297
	scaffold_55	67926
	scaffold_56	67020
	scaffold_57	65590
	scaffold_58	64742
	scaffold_59	64290
	scaffold_663	62975
	scaffold_60	61768
	scaffold_61	61744
	scaffold_62	60219
	scaffold_64	57125
	scaffold_63	57080
	scaffold_65	56426
	scaffold_66	55567
	scaffold_67	55059
	scaffold_68	53282
	scaffold_69	53163
	scaffold_70	52464
	scaffold_71	51986
	scaffold_72	51321
	scaffold_73	50895
	scaffold_74	50844
	scaffold_76	50775
	scaffold_75	50637
	scaffold_611	50000
	scaffold_612	50000
	scaffold_615	50000
	scaffold_616	50000
	scaffold_617	50000
	scaffold_618	50000
	scaffold_619	50000
	scaffold_620	50000
	scaffold_621	50000
	scaffold_623	50000
	scaffold_625	50000
	scaffold_626	50000
	scaffold_629	50000
	scaffold_632	50000
	scaffold_633	50000
	scaffold_634	50000
	scaffold_635	50000
	scaffold_641	50000
	scaffold_642	50000
	scaffold_643	50000
	scaffold_644	50000
	scaffold_646	50000
	scaffold_647	50000
	scaffold_659	50000
	scaffold_660	50000
	scaffold_675	50000
	scaffold_681	50000
	scaffold_686	50000
	scaffold_687	50000
	scaffold_688	50000
	scaffold_692	50000
	scaffold_77	49823
	scaffold_78	49115
	scaffold_28	48941
	scaffold_79	48617
	scaffold_80	48410
	scaffold_669	47621
	scaffold_81	47607
	scaffold_83	46579
	scaffold_82	46390
	scaffold_84	45210
	scaffold_85	44058
	scaffold_87	43546
	scaffold_86	43448
	scaffold_650	41597
	scaffold_88	40900
	scaffold_653	40000
	scaffold_89	39496
	scaffold_90	39367
	scaffold_91	39215
	scaffold_92	38347
	scaffold_93	38338
	scaffold_94	37708
	scaffold_95	37656
	scaffold_96	37609
	scaffold_97	37608
	scaffold_99	37136
	scaffold_100	36789
	scaffold_101	36045
	scaffold_102	36034
	scaffold_103	35896
	scaffold_104	35623
	scaffold_105	35514
	scaffold_106	35043
	scaffold_674	35000
	scaffold_680	35000
	scaffold_107	34678
	scaffold_108	34560
	scaffold_109	34273
	scaffold_110	34266
	scaffold_111	34169
	scaffold_112	33904
	scaffold_113	33841
	scaffold_114	33743
	scaffold_115	33362
	scaffold_116	32923
	scaffold_117	32662
	scaffold_118	32437
	scaffold_119	32299
	scaffold_120	32097
	scaffold_121	31629
	scaffold_122	31490
	scaffold_123	31076
	scaffold_124	30410
	scaffold_125	30178
	scaffold_126	30014
	scaffold_127	29980
	scaffold_128	29865
	scaffold_129	29802
	scaffold_130	29575
	scaffold_131	29468
	scaffold_132	29247
	scaffold_133	29187
	scaffold_134	29032
	scaffold_135	28439
	scaffold_136	28169
	scaffold_137	28112
	scaffold_138	27640
	scaffold_139	27636
	scaffold_140	27551
	scaffold_141	27544
	scaffold_142	27296
	scaffold_143	27055
	scaffold_144	26831
	scaffold_145	26370
	scaffold_146	26233
	scaffold_147	26118
	scaffold_148	26099
	scaffold_149	26088
	scaffold_150	26079
	scaffold_151	26065
	scaffold_152	25829
	scaffold_153	25710
	scaffold_154	25281
	scaffold_155	25046
	scaffold_622	25000
	scaffold_627	25000
	scaffold_628	25000
	scaffold_630	25000
	scaffold_631	25000
	scaffold_636	25000
	scaffold_637	25000
	scaffold_638	25000
	scaffold_648	25000
	scaffold_649	25000
	scaffold_651	25000
	scaffold_652	25000
	scaffold_654	25000
	scaffold_656	25000
	scaffold_657	25000
	scaffold_662	25000
	scaffold_664	25000
	scaffold_666	25000
	scaffold_668	25000
	scaffold_670	25000
	scaffold_671	25000
	scaffold_672	25000
	scaffold_673	25000
	scaffold_676	25000
	scaffold_678	25000
	scaffold_679	25000
	scaffold_693	25000
	scaffold_694	25000
	scaffold_697	25000
	scaffold_156	24921
	scaffold_157	24854
	scaffold_158	24363
	scaffold_159	24267
	scaffold_160	24069
	scaffold_161	23762
	scaffold_162	23367
	scaffold_163	23355
	scaffold_164	23355
	scaffold_165	23078
	scaffold_166	23040
	scaffold_167	22867
	scaffold_168	22729
	scaffold_169	22628
	scaffold_170	22421
	scaffold_171	22397
	scaffold_172	22381
	scaffold_173	22338
	scaffold_174	22302
	scaffold_175	22269
	scaffold_176	22107
	scaffold_177	21926
	scaffold_178	21907
	scaffold_179	21853
	scaffold_180	21845
	scaffold_181	21838
	scaffold_182	21808
	scaffold_183	21791
	scaffold_184	21755
	scaffold_185	21653
	scaffold_186	21496
	scaffold_187	21415
	scaffold_188	21316
	scaffold_189	21254
	scaffold_190	21193
	scaffold_191	21155
	scaffold_192	21048
	scaffold_193	21047
	scaffold_194	20877
	scaffold_195	20870
	scaffold_196	20796
	scaffold_197	20769
	scaffold_198	20740
	scaffold_199	20462
	scaffold_200	20309
	scaffold_201	20264
	scaffold_202	20238
	scaffold_203	20207
	scaffold_204	20202
	scaffold_205	20154
	scaffold_206	20046
	scaffold_207	20041
	scaffold_208	20016
	scaffold_209	19995
	scaffold_210	19962
	scaffold_211	19954
	scaffold_212	19855
	scaffold_213	19793
	scaffold_214	19671
	scaffold_215	19625
	scaffold_216	19616
	scaffold_217	19565
	scaffold_218	19537
	scaffold_219	19518
	scaffold_220	19518
	scaffold_221	19511
	scaffold_222	19500
	scaffold_223	19446
	scaffold_224	19437
	scaffold_225	19327
	scaffold_226	19299
	scaffold_227	19291
	scaffold_228	19217
	scaffold_229	19205
	scaffold_230	19164
	scaffold_231	19161
	scaffold_232	19127
	scaffold_233	19107
	scaffold_234	19095
	scaffold_235	19051
	scaffold_236	18977
	scaffold_237	18940
	scaffold_238	18907
	scaffold_239	18890
	scaffold_240	18874
	scaffold_241	18860
	scaffold_242	18835
	scaffold_243	18827
	scaffold_244	18816
	scaffold_245	18804
	scaffold_246	18777
	scaffold_247	18762
	scaffold_248	18753
	scaffold_249	18720
	scaffold_250	18696
	scaffold_251	18637
	scaffold_252	18629
	scaffold_253	18626
	scaffold_254	18619
	scaffold_255	18598
	scaffold_256	18581
	scaffold_257	18567
	scaffold_258	18545
	scaffold_259	18525
	scaffold_260	18456
	scaffold_261	18434
	scaffold_262	18430
	scaffold_263	18392
	scaffold_264	18391
	scaffold_265	18381
	scaffold_266	18378
	scaffold_267	18361
	scaffold_268	18337
	scaffold_269	18287
	scaffold_270	18243
	scaffold_271	18226
	scaffold_272	18173
	scaffold_273	18169
	scaffold_274	18138
	scaffold_275	18133
	scaffold_276	18102
	scaffold_277	18100
	scaffold_278	18097
	scaffold_279	18029
	scaffold_280	18017
	scaffold_281	17961
	scaffold_282	17932
	scaffold_283	17903
	scaffold_284	17860
	scaffold_285	17834
	scaffold_286	17831
	scaffold_287	17828
	scaffold_288	17808
	scaffold_289	17805
	scaffold_290	17774
	scaffold_291	17723
	scaffold_292	17674
	scaffold_293	17619
	scaffold_294	17583
	scaffold_295	17544
	scaffold_296	17513
	scaffold_297	17330
	scaffold_298	17308
	scaffold_299	17172
	scaffold_300	17148
	scaffold_301	17141
	scaffold_302	17094
	scaffold_303	17029
	scaffold_304	17028
	scaffold_305	17012
	scaffold_306	16971
	scaffold_307	16907
	scaffold_308	16896
	scaffold_309	16866
	scaffold_310	16848
	scaffold_311	16845
	scaffold_312	16829
	scaffold_313	16662
	scaffold_314	16653
	scaffold_315	16598
	scaffold_316	16503
	scaffold_317	16467
	scaffold_318	16362
	scaffold_319	16349
	scaffold_320	16347
	scaffold_321	16316
	scaffold_322	16310
	scaffold_323	16271
	scaffold_324	16229
	scaffold_325	16203
	scaffold_326	16201
	scaffold_327	16186
	scaffold_328	16137
	scaffold_329	16133
	scaffold_330	16007
	scaffold_331	16001
	scaffold_332	15989
	scaffold_333	15979
	scaffold_334	15941
	scaffold_335	15910
	scaffold_336	15907
	scaffold_337	15895
	scaffold_338	15839
	scaffold_339	15831
	scaffold_340	15766
	scaffold_341	15760
	scaffold_342	15725
	scaffold_343	15721
	scaffold_344	15711
	scaffold_345	15648
	scaffold_346	15638
	scaffold_347	15591
	scaffold_348	15571
	scaffold_349	15566
	scaffold_350	15476
	scaffold_351	15462
	scaffold_352	15374
	scaffold_353	15317
	scaffold_354	15234
	scaffold_355	15233
	scaffold_356	15230
	scaffold_357	15215
	scaffold_358	15205
	scaffold_359	15107
	scaffold_360	15102
	scaffold_361	15070
	scaffold_362	15066
	scaffold_363	15060
	scaffold_364	15043
	scaffold_365	15037
	scaffold_366	15033
	scaffold_367	14987
	scaffold_368	14965
	scaffold_369	14958
	scaffold_370	14932
	scaffold_371	14922
	scaffold_372	14909
	scaffold_373	14809
	scaffold_374	14806
	scaffold_375	14715
	scaffold_376	14633
	scaffold_377	14581
	scaffold_378	14580
	scaffold_379	14576
	scaffold_380	14470
	scaffold_381	14440
	scaffold_382	14436
	scaffold_383	14427
	scaffold_384	14403
	scaffold_385	14401
	scaffold_386	14379
	scaffold_387	14359
	scaffold_388	14340
	scaffold_389	14200
	scaffold_390	14180
	scaffold_391	14126
	scaffold_392	14096
	scaffold_393	14027
	scaffold_394	13971
	scaffold_395	13970
	scaffold_396	13956
	scaffold_397	13941
	scaffold_398	13859
	scaffold_399	13766
	scaffold_400	13738
	scaffold_401	13691
	scaffold_402	13676
	scaffold_403	13580
	scaffold_404	13572
	scaffold_405	13568
	scaffold_406	13536
	scaffold_407	13532
	scaffold_408	13530
	scaffold_409	13524
	scaffold_410	13506
	scaffold_411	13500
	scaffold_412	13396
	scaffold_413	13337
	scaffold_414	13332
	scaffold_415	13292
	scaffold_416	13260
	scaffold_417	13197
	scaffold_418	13155
	scaffold_419	13150
	scaffold_420	13149
	scaffold_421	13123
	scaffold_422	13096
	scaffold_423	13078
	scaffold_424	13070
	scaffold_425	13010
	scaffold_426	12998
	scaffold_427	12952
	scaffold_428	12892
	scaffold_429	12818
	scaffold_430	12776
	scaffold_431	12761
	scaffold_432	12742
	scaffold_433	12718
	scaffold_434	12715
	scaffold_435	12669
	scaffold_436	12659
	scaffold_437	12608
	scaffold_438	12509
	scaffold_439	12506
	scaffold_440	12501
	scaffold_441	12492
	scaffold_442	12373
	scaffold_443	12369
	scaffold_444	12368
	scaffold_445	12292
	scaffold_446	12260
	scaffold_447	12223
	scaffold_448	12215
	scaffold_449	12196
	scaffold_450	12101
	scaffold_451	12100
	scaffold_452	12066
	scaffold_453	12043
	scaffold_454	12001
	scaffold_455	11984
	scaffold_456	11970
	scaffold_457	11858
	scaffold_458	11818
	scaffold_459	11776
	scaffold_460	11735
	scaffold_461	11664
	scaffold_462	11653
	scaffold_463	11550
	scaffold_464	11543
	scaffold_465	11438
	scaffold_466	11415
	scaffold_467	11406
	scaffold_468	11363
	scaffold_469	11304
	scaffold_470	11217
	scaffold_471	11198
	scaffold_472	11124
	scaffold_473	11099
	scaffold_474	11077
	scaffold_475	11015
	scaffold_476	10985
	scaffold_477	10899
	scaffold_478	10816
	scaffold_479	10802
	scaffold_480	10779
	scaffold_481	10766
	scaffold_482	10759
	scaffold_483	10698
	scaffold_484	10693
	scaffold_485	10596
	scaffold_486	10549
	scaffold_487	10526
	scaffold_488	10511
	scaffold_489	10485
	scaffold_490	10481
	scaffold_491	10476
	scaffold_492	10460
	scaffold_493	10404
	scaffold_494	10327
	scaffold_495	10281
	scaffold_496	10271
	scaffold_497	10226
	scaffold_498	10095
	scaffold_499	10087
	scaffold_500	10080
	scaffold_501	10069
	scaffold_502	10057
	scaffold_503	10056
	scaffold_504	9896
	scaffold_505	9871
	scaffold_506	9806
	scaffold_507	9759
	scaffold_508	9711
	scaffold_509	9627
	scaffold_510	9576
	scaffold_511	9458
	scaffold_512	9425
	scaffold_513	9367
	scaffold_514	9347
	scaffold_515	9341
	scaffold_516	9312
	scaffold_517	9202
	scaffold_518	9177
	scaffold_519	9168
	scaffold_520	9157
	scaffold_521	9145
	scaffold_522	9063
	scaffold_523	9055
	scaffold_524	8974
	scaffold_525	8953
	scaffold_526	8938
	scaffold_527	8911
	scaffold_528	8907
	scaffold_529	8861
	scaffold_530	8798
	scaffold_531	8794
	scaffold_532	8770
	scaffold_533	8768
	scaffold_534	8755
	scaffold_535	8749
	scaffold_536	8692
	scaffold_537	8681
	scaffold_538	8610
	scaffold_539	8516
	scaffold_540	8478
	scaffold_541	8475
	scaffold_542	8436
	scaffold_543	8402
	scaffold_544	8388
	scaffold_545	8373
	scaffold_546	8337
	scaffold_547	8271
	scaffold_548	8111
	scaffold_549	8101
	scaffold_550	8019
	scaffold_551	8004
	scaffold_552	7998
	scaffold_553	7996
	scaffold_554	7935
	scaffold_555	7892
	scaffold_556	7813
	scaffold_557	7804
	scaffold_558	7762
	scaffold_559	7733
	scaffold_560	7641
	scaffold_561	7608
	scaffold_562	7544
	scaffold_563	7521
	scaffold_564	7484
	scaffold_565	7395
	scaffold_566	7308
	scaffold_567	7248
	scaffold_568	7199
	scaffold_569	7194
	scaffold_570	7156
	scaffold_571	7126
	scaffold_572	7053
	scaffold_573	6983
	scaffold_574	6977
	scaffold_575	6938
	scaffold_576	6896
	scaffold_577	6864
	scaffold_578	6828
	scaffold_579	6801
	scaffold_580	6788
	scaffold_581	6711
	scaffold_582	6711
	scaffold_583	6630
	scaffold_584	6581
	scaffold_585	6559
	scaffold_586	6537
	scaffold_587	6488
	scaffold_588	6453
	scaffold_589	6428
	scaffold_590	6387
	scaffold_591	6333
	scaffold_592	6291
	scaffold_593	6226
	scaffold_594	6219
	scaffold_595	6175
	scaffold_596	6168
	scaffold_597	6120
	scaffold_598	6017
	scaffold_599	5814
	scaffold_600	5777
	scaffold_601	5776
	scaffold_602	5646
	scaffold_603	5596
	scaffold_604	5569
	scaffold_605	5442
	scaffold_606	5405
	scaffold_607	5403
	scaffold_608	5022
	scaffold_624	5000
	scaffold_609	3816
	scaffold_699	3000
	scaffold_610	1993

## Sheet: Table S9
Table S9: summary of the repeate elements detected in the final assembly
	number of elements	length occupied	% of sequence
Interspersed repeats: Retroelements	185477	48980238	8.06%
Interspersed repeats: DNA transposons	247471	55688981	9.16%
Interspersed repeats: Rolling-circles	36284	7271986	1.20%
Interspersed repeats: Unclassified	621983	118743817	19.53%
Satellites	4745	1210794	0.20%
Simple repeats	274798	18167904	2.99%
Low complexity	45675	4241997	0.70%

## Sheet: Table S10
Table S10: mean, standard deviation (sd) and standard error of the mean (sem) of the number of exons, gene length and pecentage of GC content for all annotated genes classified by their biotype.
TransType	variable	mean	sd	sem
lncRNA	exons	2.39	0.79	0.01
lncRNA	length	1380.9	1377.82	9.66
lncRNA	GC	40.77	4.73	0.03
mRNA	exons	9.08	9.54	0.06
mRNA	length	2442.27	2271.47	14.61
mRNA	GC	48.7	5.97	0.04
snoRNA	exons	1	0	0
snoRNA	length	104.78	25.04	0.16
snoRNA	GC	39.6	7.48	0.05
tRNA	exons	1.01	0.09	0
tRNA	length	73.49	2.38	0.04
tRNA	GC	54.33	4.46	0.08
